# Supplementary material for: Body size measuring techniques enabling stress-free growth monitoring of extreme preterm infants inside incubators: A systematic review
Source: PLoS One. 2022 Apr 22;17(4):e0267285. doi: 10.1371/journal.pone.0267285 (PMC9033282; doi:10.1371/journal.pone.0267285)
Supplement: S1 Data — (XLSX) [file pone.0267285.s005.xlsx]

## Sheet: ALL Data
REVIEWER	REVIEWER ID	First Author	Year	Corresponding author(s)	E-mail	Author's comments received? (YES, NO)	Title	Journal	Type of reference & remarks	Type of Study (Longitudinal, Prospective, Comparison, Validation, Evaluation, etc.)	Aim of study, categorized (3D vs Manual, 3D shape analysis, 3D vs other)	Type of Department, Hospital, University	Country	Aim	Methods	Reported Conclusion	Patients: Number and Type (preterm/ full-term/ new-born-neonate/ infant/ child)	Patients: Gestational Age (GA), Corrected GA (CGA) in weeks or Postnatal Age in days, months or years	Type of body size measurement: Body Length (BL), Head Circumference (HC), Head Volume (HV) or Cranial Volume (CrV), etc.	Technology, Output of instrument: 1D (1 dimension e.g. length or circumference); 2D (2 dimensions in same plane or cross-section, or surface area, e.g. length and width); 3D (3 dimensions including depth e.g. 3D surface mesh, volume)	Technology, Type (Device model): 2D, 3D-image acquisition type; Handheld vs Stationary; Photonic (added light) vs Non-Photonic; Capture method, e.g. point-and-shoot vs move-around-object ('mosaic')	Technology, description and (manufacturer) specifications; Reported accuracy.	Reported accuracy	Manufacturer/ type of used devices and software; Weblinks to description, images or demonstration video's; (Partly) self developed?	If reported: time needed for measurement	Reported disturbance of patient: Preparation and repositioning outside own bed/ incubator to perform measurement (Short description).	Reported Disturbance of patient: Light (YES NO, Not reported); Specification (e.g. visible light, infrared, flashing, other)	Reported Disturbance of patient: Sound (YES, NO, Not reported)	Reported measurements of patients inside incubator? (YES, NO)	Reported measurements of ventilated or respiratory supported patients? (YES, NO)	Infants measured in incubator? 0= not reported or not feasible 1= not reported but reasonable belief in feasibility 2= reported measurements of infants in incubator 3= reported measurements of ventilated infants in incubator	Accuracy clinically sufficient? 0= no data available in study or reported as not sufficient 1= as 0, but reasonable belief in feasibility 2= reported or assessed as sufficient 3= sufficient and not influenced by user-actions	Measurements through incubator cover? 0= not reported or not feasible 1= not reported but reasonable belief in feasibility through open doors or closed cover 2= yes, through open doors 3= yes, through closed cover	Disturbance by preparation or repositioning? 0= yes or not reported 1= yes, but reasonable belief that extra handling could be combined with routine care 2= yes, but extra handling was combined with routine care 3= no preparation or reposition needed	Can measure relevant body size parameters? 0= no reported measurements of BL, HC, or CrV 1= BL and/or HC 2= CrV 3= CrV, HC, and BL with one device	Resulting Suitability Class: 0= not suitable 1= potentially suitable 2= suitable 3= ideal device	Reviewers' interpretation: potential suitability for measuring patients inside incubator? (YES, NO, remarks)	Reviewers' interpretation: potential suitability for ventilated patients? (YES, NO, remarks)	Suitability Class, with reviewers' motivation and remarks	Origin (how did we find the article?): Electronic search; CrossRef; Cited by	Remarks/ links, considering origin, inclusion, related studies	QualSys Reviewer	QualSys #1: Question / objective sufficiently described? (YES=2, PARTIAL=1, NO=0)	QualSys #2: Study design evident and appropriate? (YES=2, PARTIAL=1, NO=0)	QualSys #3: Method of subject/comparison group selection or source of information/input variables described and appropriate? (YES=2, PARTIAL=1, NO=0, N/A= Non Applicable)	QualSys #4: Subject (and comparison group, if applicable) characteristics sufficiently described? (YES=2, PARTIAL=1, NO=0)	QualSys #5: If interventional and random allocation was possible, was it described? (YES=2, PARTIAL=1, NO=0, N/A= Non Applicable)	QualSys #6: If interventional and blinding of investigators was possible, was it reported? (YES=2, PARTIAL=1, NO=0, N/A= Non Applicable)	QualSys #7: If interventional and blinding of subjects was possible, was it reported? (YES=2, PARTIAL=1, NO=0, N/A= Non Applicable)
VANGILS	1	Andrews, E.T.	2019	Edward Andrews, Mark .J. Johnson, James Ashton	M.Johnson@soton.ac.uk edwardtandrews@googlemail.com J.Ashton@soton.ac.uk	YES	Handheld 3D scanning as a minimally invasive measuring technique for neonatal anthropometry	Clin Nutr ESPEN	Article	Prospective, single centre observational study: Instrument validation with real patients (3D vs manual)	3D vs Manual	Neonatal unit; University Hospital Southampton	United Kingdom	To evaluate the feasibility and performance of 3D scanning as a ‘non-touch’ measuring technique for routine anthropometry.	Preterm infants born before 30 weeks gestation were recruited from a single neonatal unit. HC and length were measured both manually and by a handheld 3D scanner at recruitment and weekly until discharge. The two methods were compared using the Bland-Altman method and linear regression.	High correlation between 3D data and standard measurement. 3D measures are not yet precise enough for routine clinical use. Refinement of technique/technology may translate into practical monitoring the growth of preterm infants with minimal handling and without interruption to developmental care	17 preterm infants born before 30 weeks gestation	mean 26 +0 (range 24 +0 29 +5); CGA range at time of scan 24 +2, 41 +4 (mean 32 +1)	Head: Head circumference; Body length	3D surface mesh. 1D Head circumference and body length derived via a, manually applied, digital measuring tool.	3D Scanning: stereoscopic, photonic, handheld, point-and-shoot capture from one viewing point (SCANIFY)	SCANIFY (FUEL 3D), a handheld point-and-shoot 3D scanner using a stereo optical camera set-up, was used to carry out 3D scans. HC and body length derived via digital measuring tool (SCANIFY software), on the 3D image 1D distances can be derived by manually selecting a contour by point selection. Author's comment: The 3D pictures lack the underside of the patient relative to the scanner. Length wa…	Reported accuracy: Mean Difference manual - scan measure (95%CI): HC 1.8 mm (_x0002_0.6 to 4.2); length 2.7 mm (0.3-5.4) Mean residual difference between manual and scan measure (95%CI) HC 7.7 mm (6.1-9.3) Length 10.1 mm (9.4-12.2).	SCANIFY https://www.fuel3d.com/ https://3dscanexpert.com/fuel-3d-scanify-3d-scanner-review/	Not reported	No disturbance e.g. repositioning or preparation was reported. Length measurements were taken from directly above the infant. HC measurements were taken in line with the top of the head (or as close as possible)to obtain an image of the largest possible HC. Author's comments: A light shield mask was placed on top of the infants eyes but they were not repositioned or directly handled for the scan.…	Author's comments: The light had several flashes and did disturb some of the infants despite the eye protection and others did not appear to be.	Author's comments: No sound emitted from device	YES: 75,3% (n=73) "75% of scanning episodes being performed with infants in incubators, without the need to disturb or touch them, provides clear clinical utility." Mode of respiratory support during scans: Invasive ventilation 27% CPAP 27% Nasal cannula 25% SVIA 22%	YES. Mode of respiratory support during scans: Invasive ventilation 27% CPAP 27% Nasal cannula 25% SVIA 22%	3	1	2	2	1	1	YES. But with "dropping of side door". Patient in incubator during scan 73 (75.3%)	YES, but mask could make accurate derivation of HC difficult: "Eighteen of the 21 technically insufficient HC scans were performed on infants receiving continuous positive airway pressure (CPAP) respiratory support who wore a uniformly white CPAP-securing hat which decreased image capture quality." Author's comments: The uniformally white hat required to attach CPAP made it difficult for the came…	Potentially suitable. Could be suitable, if accuracy could be made sufficient: "discrepancy between image captured measured length and manually measured length....,Should be further studied". Also, some difficulties to measure ventilated or respiratory supported infants. Handheld point-and-shoot 3D-camera, captures 3D image from one viewing point. Not sure if camera can capture through transparen…	Electronic search	The SCANIFY handheld 3D camera was also used in a study from Ritschl e.a. 2018: The possibilities of a portable low-budget three-dimensional stereophotogrammetry system in neonates: a prospective growth analysis and analysis of accuracy	1 (VANGILS)	2	2	2	1	N/A	N/A	N/A
HELDER	2	Andrews, E.T.	2019																																							2 (HELDER)	2	2	1	2	NA	NA	NA
VANGILS	1	Barbero-García, I.	2017	Inés Barbero-García M.Sc.	inbargar@topo.upv.es	YES	Low-cost smartphone-based photogrammetry for the analysis of cranial deformation in infants	World neurosurgery	Journal article	Method/ instrument validation (3D vs manual)	3D vs Manual	University hospital Valencia	Spain	To develop a novel, low-cost, and minimally invasive methodology to correctly evaluate the cranial deformation using 3D imagery.	A smart phone was used to record a slow motion video sequence on 5 different patients. Then, the videos were processed to create accurate 3D models of the patients’ head, and the results were compared with the measurements obtained by the manual calliper.	Smartphone-based photogrammetry is a low-cost, highly useful methodology to evaluate cranial deformation. This technique provides a much larger quantity of information than linear measurements with a similar accuracy as far as head marks exist. In addition, a new approach for the evaluation is pointed out: the comparison between the head 3D model and an ideal head, represented by a 3-axis ellipso…	5 children	one 6-month-old child; age of 4 others below one year.	Head: Cranial shape and size (perimeter)	3D surface mesh	3D Scanning: 3D photogrammetry, handheld (Smartphone), non-photonic: passive, slow motion video capture, 360 degrees scan by move-around-object capture (Samsung S7 Smartphone)	Handheld, Smartphone based photogrammetry. Cap with markers (stickers) placed on head, to allow scaling of 3D model. slow-motion video capture of the head with Samsung S7 smartphone. Separate 2D images were extracted from this slow-motion video, and masked (only head visible, rest darkened). To obtain an accurate 3D model, the images must have a good geometric distribution and cover the whole hea…	Accuracy: a 3D-mesh was created from the (photometric) point cloud, the mesh was scaled with the use of reference marks placed on the head, that resulted in an accuracy of better than 1mm for 'three distances measured'.	Hardware: Samsung S7 Edge smart phone; Samsung, Seoul, South Korea Software: 3D model creation with Agisoft Photoscan software (Agisoft LLC, St. Petersburg, Russia). 3D Visualization (distances to ellipsoid reference) with CloudCompare 2.7.0.(http://cloudcompare.org/)	Between 3 and 5 min. for the preparation and video recording. No time reported for 3D image processing.	Cap with markers (stickers) placed on head. During the video session, the infant was held by an adult. Child held upright or lying providing that all areas of head are visible. Move child to new position during video capture to assure whole head is covered.	Author's comments: No	Author's comments: No	Author's comments: No	Author's comments: No	1	2	1	1	2	1	YES, potential. The technique of slow motion video even allows for some movement of the patient during acquisition. Only the visual part of cranial volume/head can be captured. AND if light/background conditions are suitable. Author's comments: Potentially, yes	YES, idem Author's comments: Could be done, for sure	Potentially suitable. Image capturing by smartphone via slow-motion video could be promising for patients inside incubators because a smartphone is compact and can be easily moved around an object. Big limitation now are the reference marks (sticker with short metric scale) placed on the head, essential to create an accurate 3D-mesh.Time needed for image capturing is relatively short (3-5 minutes…	CrossRef	no remarks. Author's comments: I recommend reading "Fully automatic smartphone-based photogrammetric 3D modelling of infant’s heads for cranial deformation analysis" (10.1016/j.isprsjprs.2020.06.013) with the current state of the technology.	1 (VANGILS)	2	2	1	1	N/A	N/A	N/A
WAUBEN	2	Barbero-García, I.	2017																																							2 (WAUBEN)	2	2	2	1	na	na	na
VANGILS	1	Barbero-García, I.	2020	Inés Barbero-García	inbargar@topo.upv.es	YES	Fully automatic smartphone-based photogrammetric 3D modelling of infant’s heads for cranial deformation analysis	ISPRS Journal of Photogrammetry and Remote Sensing	Journal Article	Invitro method validation	3D intra and inter-user reliability and accuracy (3D printed heads from CT/MRI reference scans)	Universidad Politécnica de Valencia, Department of Cartographic Engineering, Geodesy and Photogrammetry; Hospital Universitario y Poltécnico La Fe	Spain	In this paper, a novel, single photogrammetric smartphone-based solution for cranial deformation assessment is presented. A coded cap is placed on the infant’s head and a guided smartphone app is used by the user to acquire the information, that is later processed on a server to obtain the 3D model. The smartphone app is designed to guide users with no knowledge of photogrammetry, computer vision…	A coded cap is placed on the infant’s head and a guided smartphone app is used by the user to acquire the information, that is later processed on a server to obtain the 3D model. The smartphone app is designed to guide users with no knowledge of photogrammetry, computer vision or 3D modelling. The processing is fully automatic offline. The photogrammetric tool is also non-invasive, reacting well …	This paper tackles the accuracy and repeatability analysis tested both for a single user (intra-user) and multiple non-expert user (inter-user) on 3D printed head models. The results allow us to confirm an accuracy below 1.5 mm, which makes the system suitable for clinical practice by medical staff. The obtained accuracy is higher to commonly used methodologies such as calliper and measuring tape…	None. Retrospective CT/MRI scans from 5 infants' heads were used to make 3D-printed reference heads	Author's comments: Postnatal	Head: Head shape	3D surface mesh	3D Scanning: 3D photogrammetry, handheld (Smartphone), non-photonic: passive, capture, 360 degrees scan by move-around-object capture	The PhotoMeDAS (Photogrammetric Medical Deformation Assessment Solutions) patent-pending tool is composed of coded cap, coded stickers, mobile app and processing software. The mobile application is used together with the cap and stickers to carry out the data acquisition. The software, located in a server, processes the data and creates a 3D model. It also obtains some head shape information and …	The mean (intra/inter-user) accuracy is 0.5 ± 0.4 mm, and the (intra/inter-user) repeatability differences are 0.3 ± 0.3 mm	self-developed smartphone app PhotoMeDAS (coded cap, coded stickers, mobile app, processing software); server: Django , WSGI; mete data PostgreSQL database; MicMac (tools Tapas, AprikCloud); MeshLab1.3.3; Ba;; Pivoting Algorithm; in-house Python script.	The acquisition time was 1.1 ± 0.17 min. For various users, the acquisition time was higher: 1.5 ± 0.6 min. Postprocessing: The calculation time was 2.5 ± 0.6 min for the expert user and 2.7 ± 0.9 min for different users, many of them with no previous knowledge of the tool.	In vitro study, no patients. However, coded cap with markers must be placed on head. Together with the cap, three stickers are provided. The stickers are similar to the markers present on the cap. The medical staff carrying out the image acquisition are asked to place one of them between the eyes and the others on the left-hand side and right-hand side pre-auricular points.	Author's comments: It is not reported in this paper but in previous ones [10.1016/j.measurement.2018.08.059]. No disturbance and no extra lights are required. Visible light.	Author's comment: NO, reported in previous study [10.1016/j.measurement.2018.08.059]	NO	NO	1	2	1	1	2	1	YES, potential. However, the needed cap with markers should be avoided. Only the visual part of cranial volume/head can be captured. AND if light/background conditions are suitable. AND if distance camera-object enables capture from inside incubator. Author's comments: No, as the cap is always required. The user must be able to move around the patient, preferably while the head of the patient is …	YES, idem. Author's comment: Yes, if the whole head is visible and it is possible to place the cap and stickers. We have done this with patients lying prone.	Potentially suitable. Follow-up of the 2017 study of same author. Image capturing by smartphone could be promising for patients inside incubators because a smartphone is compact and can be easily moved around an object. Time needed for image capturing is relatively short (3-5 minutes in this study). The described technology allow for some movement of the objected that is captured. Limitations: a)…	Contact with author	No remarks	1 (VANGILS)	2	2	N/A	0	N/A	N/A	N/A
HELDER	2	Barbero-García, I.	2020																																							2 (HELDER)	0	2	1	1	N/A	N/A	N/A
VANGILS	1	Brons, S.	2019	Sander Brons	ortho.brons@gmail.com	NO	Uniform 3D meshes to establish normative facial averages of healthy infants during the first year of life	PLoS ONE	Journal Article	Prospective longitudinal	3D shape analysis: (facial) growth	Department of Dentistry & Department of Oral and Maxillofacial Surgery, Radboud University Medical Centre; Faculty of Dentistry, Kuwait University; Patients recruited at the maternity clinic of Radboud University Centre Nijmegen and Regional Health Services Gelderland Zuid Holland.	Netherlands; Kuwait	Aims of this study were: (1) to develop normative average 3D faces of healthy infants aged 3, 6, 9, and 12 months and (2) to describe normative average 3D facial growth data in infants aged 3 to 12 months.	Longitudinal descriptive study without comparison: Three-dimensional images of 50 healthy children were acquired at 3, 6, 9, and 12 months of age using the 3dMDcranial system. Four average faces with uniform meshes (3, 6, 9, and 12 months) were developed and registered based on the children’s reference frames.	The study describes the development of average faces at 3, 6, 9, and 12 months of age in healthy infants using 3D stereophotogrammetry. Normative data on the growth of the full face, nose, upper lip, chin, forehead and cheeks are presented. Such data can be used in future studies to identify the effectiveness of treatment of orofacial deformities such as orofacial clefts during the first year of …	50 healthy new-borns recruited before the age of 3 months	Recruited before the age of 3 months. 3D images acquired at 3, 6, 9, and 12 months.	Head: Face dimensions	3D surface mesh	3D Scanning: stereophotogrammetric, stationary, 360 degrees scan in one capture. (3dMD Cranial System)	3dMDcranial system. 3D facial images were constructed from the 2D images acquired by 15 digital cameras using the 3dMDpatient 4.0 software. The selected 3D images were first exported from the 3dMDpatient 4.0 software as wave front object (.obj) files with texture. Following this, the 3D images were imported into Maxilim version 2.3.0.3 (Nobel-Biocare, Mechelen, Belgium). The children’s reference …	Not reported. "high quality 3D images were acquired". Measured growth is presented in tenths of millimetres.	Camera system: 3dMD Cranial System, https://3dmd.com/ Software: 3dMDpatient 4.0 software; Maxilim version 2.3.0.3 (Nobel-Biocare Belgium); Meshmixer (Autodesk); MATLAB MathWorks	The image capture duration was 1.5 milliseconds. On each occasion, approximately four images were obtained within 10 minutes, depending on the subject’s cooperation.	Not reported	Not reported. YES? 3dMD uses additional visible light for object illumination	Not reported	NO	NO	0	2	0	0	2	0	NO, stationary scanner	NO	Not suitable. 3dMD cranial system scanner too large for use at incubator, and no information if it could measure through incubator cover	Update electronic search 16 July 2021	No remarks	1 (VANGILS)	2	2	2	1	N/A	N/A	N/A
HELDER	2	Brons, S.	2019																																							2 (HELDER)	2	2	1	2	N/A	N/A	N/A
VANGILS	1	Burkhardt, W.	2019	Wolfram Burkhardt; Mario Ruediger	Wolfram.Burkhardt@helios-gesundheit.de Mario.ruediger@uniklinikum-dresden.de	YES	Non-invasive estimation of brain-volume in infants	Early Hum Dev	Article	prospective, longitudinal (3-12 months), observational (method comparison) study. (3D vs manual, correlation HC - CrV)	3D vs Manual, Correlation HC - CrV	Department for Neonatology and Pediatric Intensive Care Medicine, University Hospital Dresden	Germany	1) To test the hypotheses that TBV – as determined by MRI – can be accurately estimated by CrV, measured by 3D-laser scanning. 2) Whether CrV can be also estimated by measuring HC in former preterm infants. 3) Assessment of other suitable technology than laser scanning for non-invasive measurement of CrV. Method: a puppet head was measured, using different 3D-measurement principles: (i) Structure…	1) Data from routine MRI and 3D-laser-scanner measurements were analysed in infants. 2) Data from routine follow-up visits (which includes laser scanning of the head) were used from preterms born in a two year period, an age of 3 months and, for further follow-ups at 6, 9 or 12 months. 3) By in vitro measurement of puppet head.	1) TBV can be estimated by CrV. 2) HC is poor predictor for CrV. 3) Techniques: besides laser shape digitizer, structured light projection and structure from motion are suitable in terms of accuracy. Robot arm laser light sheet scanner is not suitable due to long recording time. Time-of-flight camera not suitable due to poor accuracy. Present and previous data suggest replacing measurement of HC …	1) MRI TBV and 3D scan CrV: 25 infants: median age of 19 month (interquartile range (IQR) 13 … 27 month); 2) For determine predictive value HC and CrV: in total 579 former Preterm infants were studied at 3, 6, 9 and 12 month of corrected age, representing a total of 579 laser scans and 539 manual measurements: age 3 months (scanner 289, comparison HC manually vs. laser n=272); 6 months (scan 142,…	1) MRI TBV and 3D scan CrV: median age of 19 month (interquartile range (IQR) 13 … 27 month); 2) HC and CrV: 3, 6, 9 and 12 months	Head: Total Brain Volume (TBV), Cranial volume (CrV) and Head circumference (HC)	3D surface mesh, HC derived from 3D image	3D scanning: 1) laser shape digitizer, stationary (desktop), photonic (laser light), 360 degrees scan in one capture (STARscanner) 2) structured light projection, stationary, photonic, point-and-shoot capture from one viewing angle (GOM ATOS Triple Scan II) 3) structure from motion, handheld, passive image capture, 360 capture by multiple images (Agisoft PhotoScan software) 4) laser light sheet s…	TBV by MRI scanner. Head measurements (CrV) with 3D scan technologies: 1) Non-invasive laser shape digitizer (STARscanner Vorum research Corp., Vancouver, BC); 2) Structured light projection system (GOM ATOS Triple Scan II, GOM GmbH Germany), consisting of two cameras and a projector; 3) Structure-from-motion (SFM) techniques generate a 3D point cloud based on multiple images of an object taken f…	1) STARscanner: "radial coordinate differences were mainly in an interval of±0.3mm. the overall standard deviation improved from 0.46mm to 0.38 mm" (after removal of 'obviously erroneous areas' due to resolution of device) "These values are in accordance with accuracy specification of the manufacturer (0.5 mm)" 2) Structured light projection system: Manufacturer claimed accuracy 0,1mm: These 3D s…	1) STARscanner 2) GOM ATOS Triple Scan II scanner https://www.capture3d.com/3d-metrology-solutions/3d-scanners/atos-triple-scan 3) Agisoft Photoscan software (now: Agisoft Metashape) 4) Microscan 3D RSI scanner with additional robot arm https://dresden-technologieportal.de/en/equipment/view/id/901 5) Time-of-Flight PMD CamCube 2.0 camera: https://dresden-technologieportal.de/en/equipment/view/id/…	1) STARscanner: scan procedure within 3 seconds 2) Structure light projection system: not reported 3) Structure from motion: not reported	1) STARscanner: the neonate had to be positioned inside the STARscanner: "Infants are placed in the non-invasive laser shape digitizer which captures a 3D infant head shape within 3 s using four Class-I eye-safe lasers"; no specific information is given concerning the use of landmark points or other preparation like caps. 2) Structure light projection system: unknown, only used with puppet head 3…	YES. STARscanner: four Class-I eye-safe lasers are used	Not reported	NO	NO	0	2	0	0	2	0	Stationary scanners: NO Structure from motion: potential	idem	Not suitable. All stationary scanners that were evaluated in this study are not suitable for measuring premature infants at a intensive care, lying inside an incubator. Structure from Motion could work, if used camera is very compact, but no details were reported about used camera. Author's comments: Future approach: use of a multi-camera-system to reduce time to capture images.	Electronic search	related to Ifflaender 2013	1 (VANGILS)	2	2	2	2	N/A	N/A	N/A
HELDER	2	Burkhardt, W.	2019																																							2 (HELDER)	2	2	2	1	NA	NA	NA
VANGILS	1	Conkle, J.	2019	Joel Conkle	jconkle@emory.edu; joelconkle@gmail. Com	YES	A collaborative, mixed-methods evaluation of a low-cost, handheld 3D imaging system for child anthropometry	Maternal & child nutrition	Journal article	Validation study with mixed-methods design; comparison manual anthropometry and 3D imaging (time needed for the procedure). Qualitative data obtained by interviews. (3D vs manual)	3D vs Manual	Department of Pediatrics, School of Medicine, Emory University, Atlanta, Georgia; Emory Department of Global Health and Emory Nutrition and Health Sciences	USA	Aim: to evaluate the efficiency, invasiveness, and user experience of the AutoAnthro System: 1) Time needed for a measurement compared to manual measurement; 2) User experiences, efficiency. Author's comments: Other publications covered accuracy and reliability	Methods: mixed‐methods, collaborative approach that included a quantitative time‐motion study and qualitative interviews of anthropometrists.	Anthropometrists were not yet ready to completely abandon traditional, manual equipment for 3D scanners. For most children under 5 years of age, 3D imaging was an efficient and non-invasive way to capture anthropometric data. Revising the AutoAntro system to address anthropometrists' concerns on capturing good quality scans of uncooperative children should help to facilitate widespread use of 3D …	36 children to calibrate system, 474 children in validation study	<5 years	Head: Head circumference; Body length, Arm circumference	3D surface mesh, 1D data derived from 3D image	3D Scanning: structured light (infrared) 3D scanner, photonic, handheld, move-around-object (mosaic) capture (Occipital Structure Sensor with AutoAnthro software)	AutoAnthro (BST, Atlanta, GA), a custom software developed by Body Surface Translations for capturing and processing scans using the tablet-based Structure Sensor (Occipital, San Francisco, USA), that is attached to an iPad tablet. The structure sensor uses the RGB camera of the tablet.	Accuracy: not reported in detail in this study but a previous publication (Conkle 2018) focused on technique validation regarding accuracy and reliability. Author's comments: reliability was okay, but more work was needed to ensure accuracy. Also, there was a follow up study on accuracy and reliability by Emory/Gates (pending publication).	Occipital/ Structure Sensor https://structure.io/structure-sensor/getstarted AutoAnthro Software	68 sec for 3D scanner compared to 135 s for manual measurement.	Children over 2 years standing up arms in three positions; children under 2 years lying down in their arms extended away from the torso; Crying: 20% crying during manual measurement and all infants under 2 years. One child (4%) during 3D-scan.	Not reported. From other online source (manufacturer website): infrared	Not reported	NO	NO	1	1	1	1	1	1	YES, potential.	idem	Potentially suitable. Handheld sensor, to be attached to tablet or phone. Potential, if scan can be done through (openings of) incubator cover. Or from inside the cover (iPhone could be compact enough), but required distance to object could then be a problem. Moving infant (long scan time, mosaic capture), incubator cover, required light conditions can give problems. The article refers to a 2018 …	Cited by	the article refers to the 2018 article in which accuracy is verified, so the article is an validation with the assumption that accuracy is okay. https://www.researchgate.net/publication/328510676_Accuracy_and_reliability_of_a_low-cost_handheld_3D_imaging_system_for_child_anthropometry	1 (VANGILS)	1	2	0	1	N/A	N/A	N/A
HELDER	2	Conkle, J.	2019																																							2 (HELDER)	2	2	1	0	NA	NA	NA
VANGILS	1	de Jong, G.	2020	Guido de Jong	Guido.deJong@radboudumc.nl	YES	Combining deep learning with 3D stereophotogrammetry for craniosynostosis diagnosis	Sci Rep	Journal Article	Method validation	3D shape analysis (diagnose)	Department of Neurosurgery, Radboudumc; 3D Lab, Radboudumc; Department of Oral and Maxillofacial Surgery, Radboudumc; Technical Medicine, University of Twente	Netherlands	The goal of this study is to investigate if a deep learning algorithm is capable of correctly classifying the head shape of infants as either healthy controls, or as one of the following three craniosynostosis subtypes; scaphocephaly, trigonocephaly or anterior plagiocephaly.	In order to acquire cranial shape data, 3D stereophotographs were made during routine pre-operative appointments of scaphocephaly (n = 76), trigonocephaly (n = 40) and anterior plagiocephaly (n = 27) patients. 3D Stereophotographs of healthy infants (n = 53) were made between the age of 3–6 months. The cranial shape data was sampled and a deep learning network was used to classify the cranial sha…	This study shows that trained deep learning algorithms, based on 3D stereophotographs, can discriminate between craniosynostosis subtypes and healthy controls with high accuracy.	196 infants: 53 healthy controls mean infant; scaphocephaly 76 (10 earlier excluded); trigonocephaly 40 (4 earlier excluded); plagiocephaly 27 (3 earlier excluded)	3-6 months	Head: Head shape	3D surface mesh	3D Scanning: stereophotogrammetric, stationary, 360 degrees scan in one capture. (3dMD Cranial System)	3D photography: 3dMDCranial 3DMD, Atlanta, USA; Automatic diagnose with artificial intelligence: We used a deep learning network with a categorical outcome, which classified the data of each subject as one of the following: healthy, scaphocephaly, trigonocephaly, anterior plagiocephaly. The used network was a conventional, feed-forward neural network holding respectively 192, 128, 64 and 32 nodes…	3D photography: not reported. Deep learning network: Out of 196 patients and healthy controls, 195 subjects (99.5%) were correctly classified; precision 98.1% specificity 99.2%	Camera system: 3dMD Cranial System, https://3dmd.com/ Software deep learning network creation: Keras42 with the Tensorflow43 backend. Software statistical analysis of the deep learning results and pre-processing of the data: Scikit-learn.	Not reported	Not reported	Not reported. YES? 3dMD uses additional visible light for object illumination	Not reported	NO	NO	0	2	0	0	0	0	NO. Stationary scanner with 5 camera's	NO	Not applicable. Study into automatic diagnose with artificial intelligence. Used 3D scanner is stationary scanner 3dMD cranial system, not suitable	Update electronic search 16 July 2021	No remarks	1 (VANGILS)	2	2	2	2	N/A	N/A	N/A
HELDER	2	de Jong, G.	2020																																							2 (HELDER)	2	2	1	1	N/A	N/A	N/A
VANGILS	1	Firmansyah, R.	2019	R. Firmansyah	rifqifirmansyah@unesa.ac.id	YES	The prototype of infant incubator monitoring system based on the internet of things using NodeMCU ESP8266	Journal of Physics, conference series	Conference paper; https://iopscience.iop.org/journal/1742-6596	Medical Device Development (ultrasonic vs ruler)	Ultrasonic vs ruler	Department of Electrical Engineering, Universitas Negeri Surabaya, Surabaya	Indonesia	To make a tool aimed at incubators, that consists of three measurement parameters including weight, temperature, and head circumference. The tool can record the parameters automatically. The parameters automatically measure the infant's weight, temperature, and head circumference to determine the condition of the infant.	The tool is operated through IoT (internet of things) which can facilitate paramedic to monitor the infant's situation wherever and whenever through internet network that can be accessed via web or Android. The three parameters are controlled using two ultrasonic sensors to determine the circumference of the infant's head, the weight sensor using load cell, and the temperature sensor using an SHT…	It is expected that this tool can help the paramedic work to act quickly because it can monitor the state of the infant online.	No patients measured	N/A	Head: Head circumference	1D	Ultrasonic, distance sensor (self-built)	The tool consist of a NodeMCU ESP8266 module using two ultrasonic sensors to determine the circumference of the infant's head, the weight sensor using load cell, and the temperature sensor using an SHT31 temperature sensor. NodeMCU ESP8266 is used to send the data from sensors to a laptop or smartphone through internet Wi-Fi network. The tool is operated through IoT (internet of things) which can…	From the five measured data and comparison data three data differ 1 cm, two data zero cm: an inaccuracy of 1 cm.	Self developed	Not reported	Technology is aimed to be integrated in incubator, No specific preparation needed	NO Author's comments: NO	NO. Ultra sound sensors out of reach of human ears Author's comments: NO	NO Author's comments: NO	NO Author's comments: NO	0	0	0	0	0	0	Unknown, Technology insufficiently described Author's comments: NO	idem Author's comments: NO	Not suitable. Although the technology is aimed at (premature) infants inside an incubator. Technology readiness level too low. Unclear if and how head circumference is measured. Its seems that 'diameter' is measured rather than circumference. (in fig. 11. 'monitoring diameter' is showed as header in the graph) A ruler is used as reference instrument. The ultra sound distance sensors can measure t…	Electronic search		1 (VANGILS)	1	0	N/A	0	N/A	N/A	N/A
HELDER	2	Firmansyah, R.	2019																																							2 (HELDER)	1	0	NA	0	NA	NA	NA
VANGILS	1	Geil, M.D.	2008	Mark D. Geil	mgeil@kennesaw.edu	YES	Accuracy and Reliability of a System for the Digital Capture of Infant Head Shapes in the Treatment of Cranial Deformities.	JPO Journal of Prosthetics and Orthotics	Journal article	technique comparison (3D vs manual)	3D vs Manual	Department of Kinesiology and Health, Georgia State University, Atlanta, Georgia	USA	Assessment of accuracy and reliability of measurement of the three-dimensional shape of a model of plagiocephalic infant head using a non-invasive laser shape digitalizer.	Accuracy comparison of manual (tape measure and calliper) measurements vs 3D scanner of a foam model of an infant's head.	The results showed that the 3D-scanner may be used consistently by different practitioners on different days. Given that all three measurements showed sources of inconsistency with hand tools, it may be incorrect to label the hand tool measurement as a gold standard in this case. Although it is certainly the more common source of information, it is likely that, based on the consistency revealed i…	no infants involved, foam model head presenting a 10-month old girl diagnosed with DP	foam model head of a 10-month old female child with DP	Head: Head circumference, sellions landmarks at level 3, and cranial vault asymmetry index (CVAI)	3D surface mesh	3D Scanning, laser shape digitizer, stationary (desktop), photonic (laser light), 360 degrees scan in one capture (STARscanner)	STARscanner Laser Data Acquisition System (Orthomerica)	STARscanner Manufacturer specifications claim an accuracy of 0,5 mm	STARscanner; Yeti shapebuilder software; Cranial Comparison Utility software	Not reported	Not tested, mannequin foam model, cotton stockinette used leaving face and ears exposed	Not tested, mannequin. Introduction mentioned four eye-safe lasers the create circumferential light beams.	Not reported	NO	NO	0	2	0	0	2	0	NO, STARscanner is stationary scanner, however not described	NO, idem	Not suitable. STARscanner is a desktop, stationary scanner, not suitable to scan infants inside incubator. Dummy, foam model used for invitro test, no real patients, unable to draw conclusions for clinical use in NICU setting, little detailed information concerning possible clinical use. STARscanner is used in many other studies, with proven accuracy. Interesting conclusion: 3D measurements might…	CrossRef	We include technique oriented validation/ comparison/ device development studies clearly aimed at new-borns-children, but used mannequin or plaster models of heads or other reference objects in stead of real patients	1 (VANGILS)	2	2	N/A	1	N/A	2	N/A
HELDER	2	Geil, M.D.	2008																																							2 (HELDER)	1	1	1	2	NA	NA	NA
VANGILS	1	Goto, L.	2019	Lyè Goto	L.Goto@tudelft.nl	YES	Traditional and 3D scan extracted measurements of the heads and faces of Dutch children	International Journal of Industrial Ergonomics	Journal article	anthropometric data collection and comparison (3D vs manual)	3D vs Manual	Technical University Delft	Netherlands	To present up to date descriptive statistics of detailed measurements made of heads and faces of Dutch children.	Children aged 6 months to 7 years were measured, utilising both traditional anthropometric measurement techniques and 3D image derived measurements.	This study shows that 3D photogrammetry offers an efficient way to scan babies and young children and facilitates this process because of its quick acquisition speed.	302 children	0,5-7,9 years	Head: Head and face dimensions	3D surface mesh	3D Scanning, photogrammetry, stationary (3dMD Face System)	3dMD Face system scanner. The four 3D images that were captured were combined in Artec Studio 9 software (Artec group, Luxembourg) to obtain a complete 3D image of the participant. Remaining holes in the image were repaired in Geomagic Studio 2013 software (3D Systems, Rock Hill, SC, USA). All images were aligned with MATLAB™ 2015a software. The 3D images were manually landmarked using 3dMDvultus…	3dMD Face sys. accuracy (geometric accuracy of 0.2 root mean square)	3D scanner: 3dMD face Artec Studio 9 software Geomagic Studio 2013 software MATLAB 2015a software 3dMDvultus 2.1 software	Not reported	Before photographing, each participant was provided with a nylon wig cap to capture the shape of the head and to avoid noise or holes in the 3D data caused by hair. The child was positioned on a highchair that was mounted on a plateau on wheels in order to be able to rotate the child in the respective angles	Not reported. Author's comments: YES, the 3dMD Face system comes with 3 Flash modules.	Not reported	NO	NO	0	2	0	0	1	0	No,	NO, idem	Not suitable. 3dMD scanner has proven accuracy for anthropometric measurements, but needed distance (130 cm? Fig.2) to object and size of stationary device too large for use at incubator bed-space.	Cited by		1 (VANGILS)	2	2	2	2	N/A	N/A	N/A
WAUBEN	2	Goto, L.	2019																																							2 (WAUBEN)	2	2	2	2	na	na	na
VANGILS	1	Ifflaender, S.	2013	Mario Rüdiger Sascha Ifflaender	mario.ruediger@uniklinikum-dresden.de info@neonatal-research-dresden.de (Sascha Ifflaender)	NO	Three-Dimensional Digital Capture of Head Size in Neonates - A Method Evaluation	PLoS ONE	Article	prospective longitudinal comparative observational study, Method comparison (3D vs manual; correlation HC - CrV)	3D vs Manual, Correlation HC - CrV	Department of Neonatology and Paediatric Intensive Care, University Hospital Carl Gustav Carus, Dresden	Germany	1) To evaluate reproducibility of a 3D digital capture system in new-borns. 2) To compare manual and digital HC measurements in a neonatal cohort. 3) To determine correlation of HC and CrV and predictive value of HC.	Scans of 282 infants were analysed to compare manual and digital HC measurements.	3D CrV offers better growth monitoring data than 2D HC: Current practice of measuring frontal-occipational HC for describing head growth in preterm infants could be misleading since it does not present a three-dimensional approach. The 3D laser-scanning device represents a new and promising method to provide reproducible data of cranial volume and head circumference	282 infants, preterm and term infants	at birth: median 34 _+2 (IQR 32 +0 - 36 +0); at measurement median 45 _+6 (min 31_+ 2, max 46 _+6)	Head: head circumference and head volume (CrV)	3D surface mesh	3D Scanning: laser shape digitizer, stationary (desktop), photonic (laser light), 360 degrees scan in one capture (STARscanner)	A non-invasive laser shape digitizer (STARscanner, Orthomerica, Orlando, FL, USA) was used to acquire digital HC and volume data. The device captures a three-dimensional infant head shape using four Class-I eye-safe lasers that create circumferential light beams around the surface of the cranium. Eight cameras reconstruct the surface. To acquire HC and CrV from the 3D scan, 3D postprocessing is n…	STARscanner Manufacturer specifications claim an accuracy of 0,5 mm	STARscanner YETI Shape Builder software, Vorum (to set digital landmarks) Cranial Comparison Utility, Vorum (to divide the cranium in cross-sections)	For scanning the infant has to be placed in the scanner for about 20 seconds. The scanning process lasts about 3 seconds, a period were the infant should not move. Time needed for 3D postprocessing was not reported.	Before the infant is scanned, the infant’s head is covered by stockinet to compress and mask the hair while allowing exposure of the face and both ears. Otherwise no other preparation is required.	YES, eye-safe laser light	Not reported	NO	NO (ventilated patients were excluded: "All infants were included that were present on the IMC-unit at the time of measurement and had no peripheral IV at the scalp or required supplemental oxygen."	0	2	0	0	2	0	NO	NO	Not suitable. The STARscanner is a 'desktop', stationary scanner, unsuitable for measurements of patients inside incubators. Premature infants were scanned, but outside incubator.	Electronic search	related to Burkhardt 2019	1 (VANGILS)	2	2	2	2	N/A	N/A	N/A
HELDER	2	Ifflaender, S.	2013																																							2 (HELDER)	2	2	1	2	NA	NA	NA
VANGILS	1	Linz, C.	2014	Christian Linz	linz_c@klinik.uni-wuerzburg.de	NO	3D stereophotogrammetric analysis of operative effects after broad median craniectomy in premature sagittal craniosynostosis	Child's Nerv Syst	Article	Monocentric longitudinal study (3D shape analysis: operative result)	3D shape analysis: operative result	University Hospital of Würzburg, Craniofacial Center, Würzburg	Germany	To evaluate a standardized operative procedure to correct premature sagittal craniosynostosis using non-invasive 3D stereophotogrammetry before and after surgical correction.	20 patients, a mean age of 7.3 months. 3D photoscans shortly before and at discharge after surgical therapy. Different head size parameters were compared via 3D analyses of the 3D photoscans before and after surgery.	3D stereophotogrammetry is a reliable and a valuable tool with no side effects: "This study demonstrates the superiority of 3D stereophotogrammetry compared to other analytic tools." Procedure showed good postoperative results with decreased length and increased width and an improved cranial index.	20 children (3 girls and 17 boys)	mean age of 7.3 months	Head: Head volume (Cranial volume), Head circumference, width, length, max width and length (Cranial index), Total cranial volumes of Q1 - Q4	3D surface mesh	3D Scanning: stereophotogrammetric, stationary, 360 degrees scan in one capture. (3dMD Cranial System)	The entire head was recorded circularly and contact-free using a specially developed stereophotogrammetric scanner for synchronized cameras (3dMD, Atlanta, GA, USA). 360°-data acquisition is achieved in a standardized protocol in only one scan with a recording time of 1.5 ms. After triangulation and editing, the data sets were converted to a common 3D data format (.stl) and analysed with special …	(Absolute) instrument accuracy not reported. High, proven accuracy of 3dMD cranial system scanner is assumed in this study. (refers to Schaaf 2010)	3dMD, Atlanta, GA, USA https://3dmd.com/products/ Analytics 3.0 3D software	Not reported. 3D postprocessing is needed to acquire the measurements, postprocessing time not reported.	To avoid artifacts due to hair, each infant was fitted with a tight nylon cap before recording	Not reported. YES? Ambient light bars? (manufacturer's website)	Not reported	NO	NO	0	2	0	0	2	0	NO. Stationary scanner, too big	NO	Not suitable. Stationary scanner is too large for use in or around incubator. The used 3D scanner and 3D analysing software from 3dMD are state of the art: accurate, fast.	Electronic search		1 (VANGILS)	2	2	2	2	N/A	N/A	N/A
HELDER	2	Linz, C.	2014																																							2 (HELDER)	1	1	1	1	NA	NA	NA
VANGILS	1	Martini, M.	2018	Markus Martini	markus.martini@ukbonn.de; markus.martini@ukb.unibonn.de	NO	Head circumference - a useful single parameter for skull volume development in cranial growth analysis?	Head Face Med	Article	Method comparison study (correlation CrV - HC vs correlation HC & ear-to-ear & 'head length', 3D as reference )	correlation CrV - HC vs correlation HC & ear-to-ear & 'head length', 3D as reference	Department of Maxillofacial and Plastic Surgery, University of Bonn	Germany	To evaluate the validity of maximal head circumference to cranial volume in the first year of life using a new method which includes ear-to-ear over the head distance and maximal cranial length measurement.	3D surface scans for cranial volume assessment were conducted in this method comparison study of 44 healthy Caucasian children (29 male, 15 female) at the ages of 4 and 12 months. After generation of the 3D data set and voxelization, intracranial volume was calculated based on the total sum of all voxels located within the space between the vertex and the angularized cranial base plane (H).	The results demonstrate that for a distinct improvement in the evaluation of a physiological cranial volume development, the additional measurement of the ear-to ear distance using a measuring tape is expedient, and, especially for cases with pathological skull changes, such as craniosynostosis, ought to be conducted.	44 healthy Caucasian infants (29 male, 15 female)	4 and 12 months	Head: Head circumference; Ear-to-ear over the head distance; Maximal cranial length measurement; Cranial volume	3D surface mesh	3D Scanning: structured light, photonic, stationary*? (3D-Shape*) * device model not reported	3D optical image scans of the cranium and facial surface, with the help of an optical 3D sensor (3D–Shape®, Erlangen, Deutschland). These data were triangulated and fused using Software Slim3D (3D–Shape, Erlangen, Deutschland). After converting to a STL- format, cephalometric analysis of the data followed with the help of Software Onyx Ceph (Image Instruments GmbH, Chemnitz, Deutschland).	(Absolute) instrument accuracy not reported. High, proven accuracy of 3D-Shape scanner is assumed in this study.	3D-Shape optical sensor; Software: Slim3D and Onyx Ceph Software (metric analyses) http://www.3d-shape.com/home/home_e.php	Not reported	patient is positioned in the FaceSCAN3D scanner	Not reported. Based on FaceSCAN3D manufacturer website: YES, structured light, extra flash light	Not reported	NO	NO	0	2	0	0	2	0	NO	NO	Not suitable. It is assumed that the optical 3D sensor used is the 3D-Shape FaceSCAN3D. This device is too large to be used inside or around incubators.	Electronic search		1 (VANGILS)	2	2	2	2	N/A	N/A	N/A
WAUBEN	2	Martini, M.	2018																																					Electronic search		2 (WAUBEN)	2	2	2	2	na	na	na
VANGILS	1	Meyer-Marcotty, P.	2014	Philipp Meyer-Marcotty	Meyer_P1@klinik.uni-wuerzburg.de	NO	Three-dimensional analysis of cranial growth from 6 to 12 months of age	European Journal of Orthodontics	Article	Prospective longitudinal observational study (growth analysis, 3D only)	3D shape analysis: growth	Department of Orthodontics, Dental Clinic of the Medical Faculty, University of Wuerzburg	Germany	To generate a 3D longitudinal database of cranial growth using a non-invasive approach.	Non-invasive 3D data using an optical surface scanner were generated of the entire head of 52 Caucasian infants between the ages of 6 (T1) and 12 (T2) months.	The 3D data generated in this study for the entire heads of healthy infants could be used for diagnostic evaluation and to analyse the growth of the cranium from 6 to 12 months of age. Moreover, these normative data are clinically helpful in the correction of cranial asymmetries induced by craniosynostosis or positional plagiocephaly. Good reproducibility for each 3D parameter	52 Caucasian infants (27 females and 25 males), 6 to 12 month of age	mean (T1) was 6.3±0.5 months, mean age (T2) was 11.5±0.6 months.	Head: CrV	3D surface mesh	3D Scanning: stereophotogrammetric, stationary, 360 degrees scan in one capture. (3dMD Cranial System)	Data on the heads were generated with a 360 scanner (3dMD®cranial System, Atlanta, GA, USA) based on non-invasive stereophotogrammetric imaging. After triangulation and editing, the scans were converted to a common 3D data format (.stl) and analysed with Cranioform Analytics 4.0 3D software (Cranioform®, Alpnach, Switzerland).	(Absolute) instrument accuracy not reported. High, proven accuracy of 3dMD cranial system scanner is assumed in this study.	3dMD cranial system Cranioform Analytics 4.0 software	Recording time of 1.5ms. Photo-optical scanner; No radiation was used. Post processing of the 3D data "To align the 3D datasets in virtual space" was needed; time needed for this postprocessing was not reported.	Each infant wore a nylon cap to prevent artefacts due to their scalp hair.	Not reported. Extra visible light (flash)?	Not reported	NO	NO	0	2	0	0	2	0	NO	NO	Not suitable. The scanner of 3dMD is accurate and fast. It is a stationary, floor positioned scan unit, the whole size (Figure 1a.) is too large to use around an incubator bed-space.	Electronic search		1 (VANGILS)	2	2	2	2	N/A	N/A	N/A
WAUBEN	2	Meyer-Marcotty, P.	2014																																							2 (WAUBEN)	2	2	2	2	na	na	na
VANGILS	1	Meyer-Marcotty, P.	2018	Philipp Meyer-Marcotty	philipp.meyer-marcotty@med.uni-goettingen.de	NO	Cranial growth in infants-A longitudinal three-dimensional analysis of the first months of life	Journal of Cranio-Maxillo-Facial Surgery	Article	Prospective longitudinal study (growth analysis, 3D only)	3D shape analysis: growth	Department of Orthodontics, University Medical Center Goettingen	Germany	Longitudinal three-dimensional (3D) data investigating the physiological growth of the infant skull.	We performed 3D stereophotogrammetric scans of 40 infants without cranial asymmetry at four regular 2-month intervals from the 4th to the 10th month of age. Six growth-related parameters (circumference, length, width, height, cephalic index [CI; width-length ratio] and total head volume) were used to analyse skull growth longitudinally.	This prospective study is the first longitudinal 3D analysis to examine the physiological growth dynamics of infants' heads within the first months of life. Understanding patterns of skull growth in all three dimensions is important for gaining further insights into physiological and pathophysiological skull development.	40 Caucasian infants (19 male, 21 female)	4 months	Head: CrV	3D surface mesh	3D Scanning: stereophotogrammetric, stationary, 360 degrees scan in one capture. (3dMD Cranial System)	Data acquisition: Data on the heads were generated with a 360 scanner (3dMD®cranial System, Atlanta, GA, USA) Data analysis: After triangulation and editing, datasets were converted into a common 3D-format and analysed using the Cranioform Analytics 4.0 3D-software (Cranioform®, Alpnach, Switzerland).	(Absolute) instrument accuracy not reported. High, proven accuracy of 3dMD cranial system scanner is assumed in this study.	3dMD®cranial System, Atlanta, GA, USA Cranioform Analytics 4.0 3D-software (Cranioform®, Alpnach, Switzerland).	Recording time of <1.5 ms	Each infant wore a nylon cap to prevent artefacts due to their scalp hair.	Not reported. Extra visible light (flash)?	Not reported	NO	NO	0	2	0	0	0	0	NO	NO	Not suitable. The scanner of 3dMD is accurate and fast. It is a stationary, floor positioned scan unit, the whole size is too big to use around an incubator bed-space. Identical to Meyer-Marcotty 2014.	Electronic search	The study is very similar to Meyer-Marcotty 2014. Difference is the interval between measurements. In 2014: 6 and 12 months; 2018: 4,6,8,10 months.	1 (VANGILS)	2	2	2	2	N/A	N/A	N/A
WAUBEN	2	Meyer-Marcotty, P.	2018																																							2 (WAUBEN)	1	2	2	2	na	na	na
VANGILS	1	Nahles, S.	2018	Susanne Nahles	Susanne.nahles@charite.de	NO	Evaluation of positional plagiocephaly: Conventional anthropometric measurement versus laser scanning method	J Craniomaxillofac Surg	Journal article	observational study, comparison conventional and laser scanning measurement (3D vs manual)	3D vs Manual	Department of Oral and Maxillofacial Surgery, Navigation and Robotics, Charite Campus Virchow, Berlin	Germany	To compare conventional anthropometry and laser scanning, two different measurement methods, as diagnostic instruments for plagiocephaly. The present study also tests the measurement time of both methods and whether one method is easier on the patient than the other.	A total of 44 children (21 girls, 23 boys) with a mean age of 8.8 months were involved in the present study. Of all patients, the following parameters were routinely evaluated using a standard protocol with the conventional anthropometric method and the scan method: head circumference, head length, head width, head diagonals, and distances ex-t. Furthermore, the time required to obtain measuremen…	In comparison with the conventional anthropometric method, measurements made with a 3D laser scanner yield inconsistent results. Moreover, the current state of technology of 3D cephalometry has no advantages compared with the conventional anthropometric method. Disadvantages worth mentioning appear to be the higher technical outlay and the considerable acquisition, service, and maintenance costs.	44 children (21 girls, 23 boys), diagnosed with plagiocephaly	mean age 8.8 months, youngest 4.6 months and oldest 14.2 months	Head: Head circumference, Head length, Head width, Head diagonals	3D surface mesh	3D Scanning: handheld, structured light, photonic, can make 360 degrees scan with mosaic move-around-object capture (OMEGA)	3D hand laser scanner OMEGA® (Ohio, USA) (frequency of 10-500 KHz) with the integrated software OMEGA® Tracer®, WillowWood (Ohio, USA). The scanner is moved around the object at a distance of 30-40 cm. Parameters were measured from the 3Dimage using "a virtual measuring tool". It is not reported how and how much time needed to derive the metric parameters from the 3D image.	According to the manufacturer, the instrument is accurate to within 0.5 mm over the entire surface.	OMEGA 3D hand laser scanner OMEGA Tracer software	The measurement process with the scan method required a mean of 579.6 s (SD 202.8 s) with a minimum of 323 s and a maximum time of 1034 s, whereas with the manual anthropometric method, a mean time of 180.5 s (SD 202.8 s; min 95 s; max 330 s) was documented. Time needed for 3D scan much larger compared to traditional methods. Time for scan was recorded until acquisition of 3D image was finished. …	Black Cape; reflector dots with a diameter of 6 mm; nylon hood; At the beginning six reflector dots were fixed at definitive points of the face or the hood as important point for the creation of the virtual 3D-model (Fig. 5). The positions of the reflector dots are the same as those used in the manual for conventional assessment. Thereafter, the white nylon hood was placed on the head, leaving th…	YES, pattern of visible light	Not reported	NO	NO	1	2	1	1	1	1	Only if possible through incubator cover	idem	Potentially suitable Providing 3D-image acquisition is possible through (openings of) transparent cover of incubator. Handheld scanner (OMEGA) is too big (fig. 4) to use inside incubator. Also: Distance 30-40 cm needed between scanner and subject. Mosaic acquisition difficult with moving objects?	Cited by	Interesting conclusion: 3D scanner is NOT preferred over traditional methods.	1 (VANGILS)	2	2	2	2	N/A	N/A	N/A
HELDER	2	Nahles, S.	2018																																							2 (HELDER)	2	2	1	2	1	NA	NA
VANGILS	1	Ritschl, L.M.	2018	Lucas M. Ritschl	lucas.ritschl@tum.de	NO	The possibilities of a portable low-budget three-dimensional stereophotogrammetry system in neonates	Head Face Med	Journal article	Instrument validation (3D vs 3D reference scan of plaster impression model)	3D vs 3D reference scan of plaster impression model	Department of Oral and Maxillofacial Surgery, Klinikum rechts der Isar, Technische Universität München	Germany	To evaluate the feasibility and accuracy of a low-budget portable system for 3D image acquisition with special regard to the gracile nasal region in neonates. Furthermore, the study aimed to establish a 3D data set of the first 180 days post partum.	Thirty-three healthy, full-term new-born were enrolled and 3D photographs were prospectively taken monthly. In the third month, age-matched and corresponding 3D models were acquired by taking an impression of the perinasal area. The resulting plaster models were scanned. Three examiners analysed independently 21 defined landmarks of the generated 3D-images with regard to accuracy. A semi-automati…	The analysed portable 3D stereophotogrammetry system is a feasible methodology with good accuracy, even in new-born. A description of the growth as well as the establishment of a 3D data set was performed. 3D data might reduce the need for impressions and facilitate the communications with parents and the interdisciplinary team.	33 neonates (16 males and 17 females)	full-term new-borns, 0-6 months	Head: Face dimensions, Perinasal area	3D surface mesh	3D Scanning: photogrammetry, photonic, handheld, point-and-shoot capture gives 3D scan from one viewing angle. (SCANIFY)	Portable low-budget 3D stereophotogrammetry system FUEL3D SCANIFY. The 3D scans were further reprocessed by the corresponding software FUEL3D Studio 2.2 Professional, resulting in STL and Polygon File Format (.PLY) files. For automatic dimensioning a target reference is placed near the object. 3dMDvultus software for analysing landmarks on 3D images. Scanner used for reference 3D scans of plaster…	SCANIFY accuracy: "The focus is precalibrated and captures 3D data at a diagonal of circa 40 cm with a resolution of up to 350 μm resulting in up to 375,000 polygons per scan" Scanner used for reference 3D scans of plaster moulds: dental Laser-Scanner (3Shape D700, 3Shape® A/S, Denmark), accuracy of 20 µm. Geomagic software to compare 3D images of Scanify handheld scanner with accurate 3D referen…	SCANIFY https://www.fuel3d.com/ https://3dscanexpert.com/fuel-3d-scanify-3d-scanner-review/ Scanner used for reference 3D scans of plaster moulds: dental Laser-Scanner (3Shape D700, 3Shape® A/S, Denmark)	SCANIFY capture speed 0.1 s	Not reported	xenon flashlights; LED searchlights	Not reported	NO	NO	0	2	0	0	0	0	YES, used by Andrews 2019	YES, idem	Not suitable, as used in this study. However, the SCANIFY device, is also used in Andrews 2019. In this study only 3D capture of face. SCANIFY scanner: Limited viewing angle, suitable for the purpose of capture of face. Accuracy seems acceptable for body size purpose (<1mm). But limited if 360 degrees scan are required. As concluded from the Andrews 2019 study: SCANIFY scanner could be used for p…	CrossRef	Andrews 2019 used same SCANIFY handheld scanner	1 (VANGILS)	2	2	2	2	N/A	N/A	N/A
WAUBEN	2	Ritschl, L.M.	2018																																							2 (WAUBEN)	2	1	1	2	na	na	na
VANGILS	1	Santander, P.	2019	Petra Santander	petra.santander@med.uni-goettingen.de	YES	Three-dimensional head shape acquisition in preterm infants - Translating an orthodontic imaging procedure into neonatal care	Early Hum Dev	Article. An exact duplicate was included with year 2020	Method validation and comparison study (3D vs manual)	3D vs Manual	Department of Pediatric Cardiology, Neonatology and Intensive Care Medicine, University Medical Center, Georg-August University, Göttingen Department of Orthodontics, University Medical Center, Göttingen	Germany	To evaluate a contactless 3D imaging system to assess head shape and volume in preterm infants: 1) to validate a stereophotogrammetric por- table camera, 2) to evaluate the feasibility of the imaging system in clinical routine and 3) to compare manual versus digital HC measurement.	A protocol for 3D imaging and reconstruction of an infant's head with a portable stereophotogrammetric camera system was developed. It was validated on a manikin by comparison to an established stationary stereophotogrammetric device. Feasibility for clinical routine and 3D data analysis were assessed in six preterm infants.	The portable camera system allowed fast and contactless 3D image capture of a preterm infant's head without any risk or interference with neonatal care. Together with a new software, this technique would allow more precise evaluation of head growth even in very preterm infants and thereby may improve their care and long-term outcome. The portable camera had a higher detailed accuracy than the sta…	six preterm infants, five female	mean gestational age 33.2 ± 1.5 weeks; 3D reconstructions before a corrected gestational age of 37 weeks (mean 35.3 ± 1.5 weeks)	Head: HC, Head shape, CrV	3D surface mesh	3D Scanning: Stereophotogrammetry with added flash, handheld, point-and-shoot. 10 separate captures needed to assemble a 360 degrees scan (VECTRA H1)	Handheld 3D camera: Vectra H1 camera (Canfield Scientific, New Jersey, USA), a portable 3D imaging system based on stereophotogrammetry. The system is attached to a Canon SLR casing (Canon, Krefeld, Germany) with a special flash device. During each single shot, the camera records two images from different constant angles with a field of 165mm width, 270mm height and 100mm depth. In total, ten sep…	Accuracy: When comparing the automatic reconstruction of the M5 stationary system and the manual reconstruction of the H1 portable camera mean differences using part comparison (point to point evaluation) differences of 0.21mm ± 0.03mm were recorded. "when comparing manual to digital HC measurement, the results obtained by 3D stereophotogrammetric technique were superior with <1mm deviation".	Vectra H1 camera, attached to Canon SLR casing The M5 stationary system (Canfield Scientific, New Jersey, USA (used as reference scanner)	Each capture took 1.5 ms and according to the manufacturer, recharging the flashlight needed 5 s. According to our study protocol, ten images per head were taken, resulting in a mean duration of 3:34 ± 2:05 min per infant.	"The preterm infants were equipped with eye protectors and a nylon cap. Captures were acquired on the neonatal ward with the infant lying in their bed or incubator or during kangarooing by either walking around the infant or during different phases of patient care. No positioning of the infant solely for study purposes was needed."	YES, flash light	NO	YES	NO	3	2	2	2	2	2	YES, but only if image acquisition is possible through transparent cover of incubator	YES, but ventilation/ gastric tubes can disturb 3D image	Suitable. The study measures preterm infants in incubators: "...some of the 3D image captures was done with the infant lying in their incubator" But ventilated or respiratory supported infants the ventilation/ gastric tubes can disturb 3D image. Capture is NOT possible through transparent cover of incubator. Disturbance: "The preterm infants were equipped with eye protectors and a nylon cap. No p…	Electronic search		1 (VANGILS)	2	2	1	2	N/A	N/A	N/A
WAUBEN	2	Santander, P.	2019																																					Electronic search		2 (WAUBEN)	2	2	2	2	na	na	na
VANGILS	1	Schaaf, H.	2010	Mrs. Dr. Dr. Heidrun Schaaf	praxis@mkg-am-theater.de	NO	Accuracy of three-dimensional photogrammetric images in non-synostotic cranial deformities	Neuropediatrics	Journal article	Retrospective, observational study, validation and comparison study (3D Shape analysis: treatment planning tool; 3D vs manual)	3D vs manual; 3D Shape analysis: treatment planning	Department of Maxillofacial Surgery, University Hospital Giessen and Marburg GmbH	Germany	Investigation of the accuracy of 3D photogrammetry in cranial deformities in terms of the repeatability of measurements and their accuracy compared with anthropometric measurements using callipers under clinical conditions.	The study included 100 randomly chosen children between the ages of 4 and 20 months with a non-synostotic cranial deformity in a retrospective analysis.	3D photogrammetry is potentially a reliable tool for treatment planning and follow-up of abnormal head shapes in infancy	100 children with non-synostotic cranial deformities. Plagiocephaly n=52, brachycephaly n=8, combined plagiocephaly and brachycephaly n=40	4-20 months. Median age at the initial examination: plagiocephaly group 31.5 wks; brachycephaly group 31.5 wks ; and 27.4 wks for the combined group	Head: Cranial shape/volume/size, Cranial vault asymmetry index (CVAI)	3D surface mesh	3D Scanning: photogrammetry, stationary, 360 degrees scan in one capture. (3dMD Cranial System)	The 3D photograph was taken of the infant while sitting in a baby ’s chair using the 3dMD cranial system. The 3dMD imaging system captures a full 360-degree picture of the head in 1.5 ms.	(Absolute) instrument accuracy not reported. High, proven accuracy of 3dMD cranial system scanner is assumed in this study. Study is focused on reliability: The inter- and intra-rater reliability of 3D photogrammetry proved to be excellent. Given its accuracy, the photographic method can replace anthropometric callipers measurements	Camera system: 3dMD Cranial System, https://3dmd.com/ Software: 3dMD Patient, 3dMD London, U.K.	Duration of capture 1.5 ms	Picture showed cap and ponts attached to child, positions child is sitting on parents lap facing the physical assistant.	Not reported. YES? 3dMD uses additional visible light for object illumination	NO	NO	NO	0	1	0	0	2	0	NO, stationary scanner	NO	Not suitable. The 3dMD system has proven accuracy and fast capture time. But not suitable for preterm infants inside incubators, the stationary nature, size of instrument, hinders it usefulness in or around incubator.	CrossRef		1 (VANGILS)	2	2	2	2	N/A	N/A	N/A
HELDER	2	Schaaf, H.	2010																																							2 (HELDER)	2	2	1	1	NA	NA	NA
VANGILS	1	Schloesser, R.L.	2011	Prof. Dr. Rolf L. Schloesser	rolf.schloesser@kgu.de	YES	Three-dimensional body scanning: A new method to estimate body surface area in neonates	Neonatology	Article	Medical device development, validation and comparison (3D vs calculation)	3D vs calculation	Department of Neonatology, Children’s Hospital, Johann Wolfgang Goethe University, Frankfurt am Main	Germany	To determine Body surface area (BSA) in healthy term and near-term neonates by 3D scanning, as a suitable alternative to calculation with mathematical formulae.	Baby scanned only in a supine position + correction with a mathematical factor. Results of the 3D scans were compared with those from five mathematical formulae for each subject.	3D scanning is an accurate and practical method to estimate BSA in new-borns. Individual and repeated measurements from day to day are possible. Further studies are warranted in preterm and sick neonates.	209 term or near term infants, healthy 53 analysed	mean gestational age was 39 weeks (range 35–42)	Body surface area	3D surface mesh	3D Scanning: stationary desktop setting, structured light, photonic. One scan covers 180 degrees by use of two mirrors (3D-Shape custom-built)	The scanning instrument was a prototype and constructed especially for our study by 3D-Shape, Erlangen, Germany. The measuring system consisted of a projector, two cameras, mirrors and a computer, and used the fringe projection technique with visible light. The infants were examined in a supine position; the hidden parts of the bodies were corrected for using a mathematical factor developed with …	(Absolute) instrument accuracy not reported. High, sufficient accuracy of 3D-Shape scanner is assumed in this study.	self developed, by 3D-Shape; Software: SLIM3D	Not reported	Patient has to be positioned on the instrument, fully naked. The hair was covered with a light skull cap.	YES, Visual light fringes are projected on the patient, for 0.8s.	Not reported	NO	NO	0	2	0	0	0	0	NO	NO	Not suitable. The technology provide almost full body 3D scans, by use of two mirrors to capture the two sides of the body. This instrument set-up can not be used to measure infants inside incubators. Interesting is the method where the hidden parts (in the shadow of the 3D cameras) are corrected: "the hidden parts of the bodies were corrected for using a mathematical factor developed with a baby…	Electronic search		1 (VANGILS)	2	2	2	2	N/A	N/A	N/A
WAUBEN	2	Schloesser, R.L.	2011																																							2 (WAUBEN)	2	2	2	2	na	na	na
VANGILS	1	Sokolover, N.	2014	Dr Nir Sokolover	nirsokolover@yahoo.com nirsok@gmail.com	YES	A novel technique for infant length measurement based on stereoscopic vision	Arch Dis Child Educ Pract Ed	Article	Medical device development, validation and comparison (3D Stereoscopic vs manual)	3D Stereoscopic vs manual	Neonatal Intensive Care Unit, Schneider Children's Medical Center of Israel; The Sackler School of Medicine, Tel Aviv University	Israel	To improve infant length measurement by development of a novel, accurate, precise and practical measurement technique.	A new system based on stereoscopic vision was developed. The system is comprised of two digital still cameras combined with software that calculates the infant’s length from two simultaneously taken pictures. Length measurements of 54 healthy new-borns were performed using a standard length board and the stereoscopic system. The two measurement methods were compared.	Precision of the new technique was demonstrated by a technical error of measurement of 2.57 mm. Conclusions: The stereoscopic system is accurate, reliable, easy to use, and involves less handling and discomfort to the new-borns. It has the potential to measure premature infants or sick neonates through incubators.	20 full-term infants and 34 preterm infants (25 females and 29 males)	Full term: postmenstrual age between 34 and 49 weeks. preterm infants (gestational age range, 25–36 weeks)	Body length	3D points and distances, via 2D still photos	Stereoscopic Vision, stationary, non-photonic, passive still photography (self-built)	An algorithm for stereoscopic measurement of 3D objects from pairs of two-dimensional pictures. The system includes two standard digital still cameras standing on tripods, connected to and controlled by a portable computer that uses the algorithm for 3D measurement. Picture acquisition takes a split second; infants are measured supine and undressed. There is no need to hold the infants in a certa…	Laboratory tests of stereoscopic vision technique: submillimetre accuracy. The mean of the differences between traditional (length board) and stereoscopic measurements was 0.2 (SD=2.5) mm. The mean of the absolute value of the differences was 2.0 (SD=1.4) mm. With the exception of a single outlier of 7.4 mm (not excluded from data), all differences were less than 5 mm.	Self developed	Author's comments: Total measurement procedure time was few minutes. measurement by itself- seconds.	Possible repositioning of patient. Patient should be naked for best view on body points Author's comments: yes. Babies were undressed, supine. No need for other repositioning. but handling of babies was needed. Could be done in own bed but was not tried through incubator walls (although theoretically and laboratory tested possible).	Author's comments: no additional lighting was used. Spec- passive light acquisition (still photography).	Author's comments: no sound disturbance	NO but author claims the potential. Author's comments: correct. Measurement through incubator was tried successfully in lab but was not tried clinically.	NO	1	2	3	2	1	2	YES. Author's comments: yes, potentially	YES. Author's comments: yes, potentially	Suitable. Although the study did not measure infants inside incubators, their is (lab test) evidence that this will work, through the closed cover. Infant must be naked and correctly positioned for cameras to reveal good line of sight on relevant body points: this can be done during routine diaper change. "It can potentially be used to measure new-borns inside incubators. This will enable length …	Electronic search		1 (VANGILS)	2	2	2	2	N/A	N/A	N/A
WAUBEN	2	Sokolover, N.	2014																																							2 (WAUBEN)	1	2	2	2	na	2	na
VANGILS	1	Tenhagen, M.	2016	David Dunaway; Maik Tenhagen,	David.Dunaway@gosh.nhs.uk m.tenhagen@erasmusmc.nl	YES	Three-dimensional handheld scanning to quantify head-shape changes in spring-assisted surgery for Sagittal Craniosynostosis	J Craniofac Surg.	Journal article	Instrument validation (3D vs X-ray)	3D vs X-ray	Great Ormond Street Hospital for Children; University College London Institute of Child Health; Erasmus University Medical Centre Rotterdam, Maxillofacial Surgery	Netherlands	To assess the utility of 3D handheld scanning photography in a cohort of patients who underwent spring-assisted correction surgery for scaphocephaly.	Pre- and postoperative 3D scans acquired in theatre and at the 3-week follow-up in clinic were postprocessed for 9 patients. Cephalic index (CI), head circumference, volume, sagittal length, and coronal width over the head at pre-op, post-op, and follow-up were measured from the 3D scans. Cephalic index from 3D scans was compared with measurements from planar x-rays. Statistical shape modelling (…	No significant differences were observed in the CI between 3D and x-ray. Three-dimensional handheld scanning followed by SSM proved to be an efficacious and practical method to evaluate 3D shape outcomes after spring-assisted cranioplasty in individual patients and the population.	9 children (1 female)	4-7 months	Head: Head circumference, Sagittal length, Coronal width, Cranial volume	3D surface mesh	3D scanning: handheld structured light 3D scanner, photonic, 360 scan with mosaic move-around-object capture (M4D Scan)	Structured light handheld scanner, the M4D Scan 3D scanner provided by Rodin4D. VXelements (Creaform, Levis, Quebec, Canada) software was used in conjunction with the 3Dcamera during the acquisition to assess the result in real time. Post-processing of 3D-images (off line): First, MeshMixer (Autodesk Research, Toronto, Canada) was used to clean up noise due to surrounding structures. If multiple …	High (instrument-)accuracy was presumed to be sufficient based on other studies (manufacturer website: accuracy: up to 0,5 mm, stand off distance approx. 40 cm.) Accuracy comparison: Only the cephalic index was compared with CT scan values. Interesting is the method of analysis of head shape: in stead of commonly used pointed-based (landmarks), they align the 3D image by a reference plane and mea…	M4D Rodin4D: https://rodin4d.com/en/Products/acquisition/m4d-scan http://rodin4d.com/en/Products/acquisition/comparison-m4d-scan-vs-structure-sensor	Time needed for a scan 5-10 min. Postprocessing: manual process requiring between 45 and 60 operator minutes per 3D scan.	A white nylon stocking (Beagle Orthopaedic, Blackburn, UK) was placed on the head of the patients to overcome the difficulties of the scanner in capturing hair.	YES, pattern of visible light (white LED light)	Not reported	NO	NO	1	2	1	1	2	1	YES, but only if image acquisition is possible through transparent cover of incubator	idem	Potentially suitable. The M4D Handheld scanner might be suitable, if image acquisition is possible through (openings of) transparent cover of incubator. The M4D Scan handheld scanner is very big to use inside an incubator (And the scanner has to be moved around the object with a stand-off distance of approx. 40 cm). Not known if it could measure through the transparent cover. Author's comments: 3…	CrossRef		1 (VANGILS)	2	2	2	2	N/A	N/A	N/A
WAUBEN	2	Tenhagen, M.	2016																																							2 (WAUBEN)	1	1	2	2	na	0	na
VANGILS	1	Tu, L.Y.	2020	Mrs Liyun Tu, Ph.D.	tuliyun@gmail.com	YES	Automated Measurement of Intracranial Volume Using Three-Dimensional Photography	Plast. Reconstr. Surg.	Journal Article	Retrospective study, method evaluation	3D intracranial volume prediction model vs CT-scans	Sheikh Zayed Institute for Pediatric Surgical Innovation, the Division of Neurosurgery, and the Division of Plastic and Reconstructive Surgery, Children’s National Hospital; Kitware, Inc.; and the Departments of Radiology and Pediatrics, School of Medicine and Health Sciences, George Washington University	USA	Background: Current methods to analyse three-dimensional photography do not quantify intracranial volume, an important metric of development. This study presents the first non-invasive, radiation-free, accurate, and reproducible method to quantify intracranial volume from three-dimensional photography.	cranial bones and head skin were automatically segmented from computed tomographic images of subjects without cranial abnormality. The intracranial volume and the head volume were measured at the cranial vault region, and their relation was modelled by polynomial regression, also accounting for age and sex. Then, the regression model was used to estimate the intracranial volume of 30 independent …	Three-dimensional photography with image analysis provides measurement of intracranial volume with clinically acceptable accuracy, thus offering a non-invasive, precise, and reproducible method to evaluate normal and abnormal brain development in young children	575 Children retrospective CT; 30 children retrospective CT and 3D photography	CT scans: average age, 5 ± 5 years; range, 0 to 16 years; CT scans and 3D photography: average age, 1 ± 3 years; range, 0 to 9 years	Head: Intracranial volume, Head volume	3D	3D Scanning: stereophotogrammetric, stationary, 360 degrees scan in one capture. (3dMD Head System)	CT images and 3D photography, polynomial regression modelling. Three-dimensional photographs were acquired using the 3dMDhead System manufactured by 3dMD LLC (Atlanta, Ga.)	Reported accuracy of the prediction model: The authors obtained an average error of 4.07 ± 3.01 (percent ± SD) in estimating the intracranial volume of the patients from three-dimensional photography using the regression model.	Author's comments: Self developed software to analyse photogrammetric data that can be obtained with any device.	3D capture in approximately 1.5 msec	Author's comments: For this studies, data were obtained with the 3dMDhead System, which requires the patient to be positioned on a chair in the centre of calibrated cameras. Other portable devices can be used to capture the data.	Not reported. YES? 3dMD uses additional visible light for object illumination. Author's comments: Our software is not specific to 3DMD data.	Author's comments: n/a	NO	NO	0	2	0	0	2	0	NO	NO. Author's comments: It could be used with ventilated patients using a hand-held data capturing device	Not applicable. The study does not evaluate a measuring technique, but a calculation method for predicting intra-cranial volume from 3D photography data of cranial volume. Author's comments: It could be used with ventilated patients using a hand-held data capturing device	Update electronic search 16 July 2021	No remarks. Author's comments: Related studies: https://www.ncbi.nlm.nih.gov/pmc/articles/PMC5695698/ https://pubmed.ncbi.nlm.nih.gov/31764657/ https://pubmed.ncbi.nlm.nih.gov/33937438/	1 (VANGILS)	2	2	2	2	N/A	N/A	N/A
HELDER	2	Tu, L.Y.	2020																																							2 (HELDER)	2	1	2	1	N/A	N/A	N/A
VANGILS	1	Vermeulen, M.J.	2021	Marijn Jorien Vermeulen	m.j.vermeulen@erasmusmc.nl	YES	Reference Charts for Neonatal Cranial Volume Based on 3D Laser Scanning to Monitor Head Growth	Front Pediatr	Journal Article	Cross-sectional cohort study	3D shape analysis (growth)	Neonatology, Erasmus MC university medical center Rotterdam, Neonatology and Pediatric Intensive Care Medicine, Department of Pediatrics, Medizinische Fakultät der Technischen Universität, Dresden. [3D scans performed in Germany alone]	Netherlands; Germany	A new reliable proxy for brain volume is cranial volume, which can be measured routinely by 3-D laser scanning. The aim of this study was to develop reference charts for normal cranial volume in new-born infants at different gestational ages starting from late preterm for both sexes.	Cranial volume was measured in the first week of life by a validated 3-D laser scanner. Cranial volume data was modelled to calculate percentile values by gestational age and birth weight and to develop cranial volume reference charts for girls and boys separately.	Earlier studies showed that 3-D laser scanning is an easy and accurate method to measure neonatal cranial volume. We now provide reference charts and tables to be used for cranial volume monitoring during routine neonatal care. These reference values may be used to support development of new clinical interventions, such as personalized nutritional care, to improve brain growth and later outcome a…	1703 infants	34 to 42 weeks GA	Head: Cranial volume	3D	3D Scanning, laser shape digitizer, stationary (desktop), photonic (laser light), 360 degrees scan in one capture (STARscanner)	3-D laser shape digitizer (STARscannerTM, Orthomerica Products Inc, Orlando, FL, USA). After placing the infant in the scanner, a 3-D head shape was captured within a few seconds, by four Class I eye-safe lasers and eight cameras. Using specialized software (YETITM Shape Builder and Head Comparison Utility, Vorum Research Corporation, Vancouver, Canada) cranial volume and head circumference were …	not reported. Refers to previous studies that evaluated accuracy and reliability of STARscanner. Author's comments: Method was validated in Burkhardt 2019 study	3D scanner: STARscanner, Orthomerica Products Inc, Orlando, FL, USA Software: YETITM Shape Builder and Head Comparison Utility, Vorum Research Corporation, Vancouver, Canada	3D capture "within a few seconds"	Not reported	YES, four Class-I eye-safe lasers	Not reported	NO	NO	0	2	0	0	2	0	NO	NO	Not applicable. Aim of studie is to develop CrV growth reference charts, and uses CrV data from STARscanner, from the Burkhardt 2019 and Ifflaender 2013 studies (Dresden, Germany).	Update electronic search 16 July 2021	No remarks	1 (VANGILS)	2	2	2	2	N/A	N/A	N/A
HELDER	2	Vermeulen, M.J.	2021																																							2 (HELDER)	2	2	2	2	N/A	N/A	N/A
VANGILS	1	Wang, J.C.	2000	Dr. How-Ran Guo	hrguo@mail.ncku.edu.tw	YES	The feasibility of using photographs to estimate historical heights of children	Acta Paediatr Taiwan	Article, FULL TEXT via ResearchGate request	Longitudinal study, method evaluation study (2D linear metric vs manual)	2D linear metric vs manual	Department of environmental and occupational health, Medical college, National Cheng Kung University, Tainan	Taiwan	To assess the accuracy of a metric photographic height estimation method.	We obtained 23 photographs taken within two months of a documented measurement of height from a cohort of an on-going study. From each photograph, an object was selected as the reference, and the historical height of the child was estimated by proportional projection according to the height of the reference. Measured height was compared to estimated height.	Without any high technology equipment, this simple approach can be readily applied to obtain satisfactory estimates for epidemiological studies. Accuracy depends on accurate measure/ estimate of reference object. In this study accuracy of 1,5 cm was achieved. The mean differences between the measured and estimated heights were 1.4 cm and 1.5 cm respectively, and both were not statistically signif…	23 (photographs of) Children	0-12 years	Body length	1D	2D Linear metric, measure from existing photographs (no device used)	Calculate height of children by photo's on which children are standing against and reference object from which size in known. Photographs taken by own camera at home; not described which camera. The size of the reference object is measure on the photo in mm. By the relative metric ratio to a reference object the body height is calculated.	In this study accuracy of 1,5 cm was achieved. The mean differences between the measured and estimated heights were 1.4 cm and 1.5 cm respectively, and both were not statistically significant	Non, use of 2D photo's	Not reported	NO	NO	NO	NO	NO	1	1	1	1	1	1	YES	YES	Potentially suitable. The technique as used in this study is not suitable, however the method is similar to 2D vision technology, metric estimation of an object by known size of a reference object on the same 2D image, which can be very accurate Further research is needed to explore if such a 2D metric techniques is feasible to measure body length of infants in an incubator. The technique as depl…	Electronic search		1 (VANGILS)	2	2	2	2	N/A	N/A	N/A
WAUBEN	2	Wang, J.C.	2000																																							2 (WAUBEN)	2	0	2	2	na	na	na
VANGILS	1	Weinberg, S.M.	2006	Seth M. Weinberg	smwst46@sdmgenetics.pitt.edu	NO	Anthropometric precision and accuracy of digital three-dimensional photogrammetry: Comparing the genex and 3dMD imaging systems with one another and with direct anthropometry	(2006) Journal of Craniofacial Surgery	Journal article	Observational study, invitro comparison of 3 systems (3D vs 3D vs manual)	3D vs 3D vs manual	Center for Craniofacial and Dental Genetics, Department of Oral Medicine and Biology, School of Dental Medicine, University of Pittsburgh, USA St. Louis Children`s Hospital, Section of Pediatric Plastic Surgery, Washington University School of Medicine	USA	To compare anthropometric measurements obtained by way of two different digital 3D photogrammetry systems (Genex and 3dMD) as well as direct anthropometry (calliper) and to evaluate intra-observer precision across these three methods. Method: On a sample of 18 mannequin heads, 12 linear distances were measured twice by each method.	A two-factor repeated measures analysis of variance was used to test simultaneously for mean differences across methods and for differences in precision across methods.	Results indicate that overall mean differences across these three methods were small enough to be of little practical importance. In terms of intra-observer precision, all methods fared equally well	No patients: 18 mannequin heads, each with 17 standard surface landmarks prelabelled in permanent ink	adult mannequin heads??	Head: Face dimensions	3D surface mesh	3D Scanning: 1) photogrammetry, stationary, photonic, structured light, capture from one viewing point (Genex) 2) photonic unstructured light, stationary, 180 degrees (ear-to-ear) capture (3dMD Face System)	1. Genex FaceCam 250 imaging system (Kensington, MD), the Genex system projects a structured light pattern onto an object’s surface to generate and extract 3D information 2. 3dMD MU-4 imaging system (Atlanta, GA), 3dMD system projects a random (i.e., unstructured) light pattern, can accommodate additional cameras (for additional facial views) without the need for supplementary captures and with n…	Genex and 3dMD system are sufficiently concordant (relative to one another), accurate (relative to direct anthropometry), and precise to meet the needs of most clinical and basic research designs: mean difference scores (<1 mm) and the generally weak effect size statistics (Range -0.28 to +0.22).	3dMD www.3dmd.com Genex: No manufacturer website found, Article that uses the Genex FaceCam: https://www.spiedigitallibrary.org/conference-proceedings-of-spie/5404/0000/3D-FaceCam--a-fast-and-accurate-3D-facial-imaging/10.1117/12.542208.short https://www.researchgate.net/publication/235263126_3D_CAD_model_generation_of_mechanical_parts_using_coded-pattern_projection_and_laser_triangulation_system…	The 3dMD system capture time 400 ms and Genex capture time <2 sec.; two separate captures needed (frontal and 45 degree left)	Not reported	YES, pattern of visible light	Not reported	NO	NO	0	1	0	0	2	0	NO, stationary scanners	NO	Not suitable. Both scanners are stationary scanners, and are likely too large to use in or around incubator. (External found pictures/specs of Genex FaceCam 250 imaging system: device is stationary, too big). Both systems showed sufficient precision and accuracy, but only mannequin heads were measured, no patients.	CrossRef		1 (VANGILS)	2	2	N/A	0	N/A	N/A	N/A
HELDER	2	Weinberg, S.M.	2006																																							2 (HELDER)	2	2	2	1	NA	NA	NA
[truncated: 12 more columns]

## Sheet: Characteristics & QualSys
First Author; Year	Aim	Reported Conclusion	Aim of study, Categorized	Patients involved: Number and Type (preterm/ full-term/ new-born-neonate/ infant/ child), Gestational Age (GA) in weeks or Postnatal Age in days, months or years	Type of body size measurement: Body Length (BL), Head Circumference (HC), Head Volume (HV) or Cranial Volume (CrV), etc.	Technology, Type (manufacturer)	QualSys score (lowest 0, highest 1), Reviewer 1	QualSys score (lowest 0, highest 1), Reviewer 2	QualSys score, Absolute difference Reviewer 1 and 2
Andrews, E.T., 2019	To evaluate the feasibility and performance of 3D scanning as a ‘non-touch’ measuring technique for routine anthropometry.	High correlation between 3D data and standard measurement. 3D measures are not yet precise enough for routine clinical use. Refinement of technique/technology may translate into practical monitoring the growth of preterm infants with minimal handling and without interruption to developmental care	3D vs Manual	17 preterm infants born before 30 weeks gestation , mean 26 +0 (range 24 +0 29 +5); CGA range at time of scan 24 +2, 41 +4 (mean 32 +1)	Head: Head circumference; Body length	3D Scanning: stereoscopic, photonic, handheld, point-and-shoot capture from one viewing point (SCANIFY)	0.85	0.9	0.05
Andrews, E.T., 2019			0	,	0	0			0
Barbero-García, I., 2017	To develop a novel, low-cost, and minimally invasive methodology to correctly evaluate the cranial deformation using 3D imagery.	Smartphone-based photogrammetry is a low-cost, highly useful methodology to evaluate cranial deformation. This technique provides a much larger quantity of information than linear measurements with a similar accuracy as far as head marks exist. In addition, a new approach for the evaluation is pointed out: the comparison between the head 3D model and an ideal head, represented by a 3-axis ellipso…	3D vs Manual	5 children, one 6-month-old child; age of 4 others below one year.	Head: Cranial shape and size (perimeter)	3D Scanning: 3D photogrammetry, handheld (Smartphone), non-photonic: passive, slow motion video capture, 360 degrees scan by move-around-object capture (Samsung S7 Smartphone)	0.6	0.85	0.25
Barbero-García, I., 2017			0	,	0	0			0
Barbero-García, I., 2020	In this paper, a novel, single photogrammetric smartphone-based solution for cranial deformation assessment is presented. A coded cap is placed on the infant’s head and a guided smartphone app is used by the user to acquire the information, that is later processed on a server to obtain the 3D model. The smartphone app is designed to guide users with no knowledge of photogrammetry, computer vision…	This paper tackles the accuracy and repeatability analysis tested both for a single user (intra-user) and multiple non-expert user (inter-user) on 3D printed head models. The results allow us to confirm an accuracy below 1.5 mm, which makes the system suitable for clinical practice by medical staff. The obtained accuracy is higher to commonly used methodologies such as calliper and measuring tape…	3D intra and inter-user reliability and accuracy (3D printed heads from CT/MRI reference scans)	None. Retrospective CT/MRI scans from 5 infants' heads were used to make 3D-printed reference heads, Author's comments: Postnatal	Head: Head shape	3D Scanning: 3D photogrammetry, handheld (Smartphone), non-photonic: passive, capture, 360 degrees scan by move-around-object capture	0.888889	0.555556	0.333333
Barbero-García, I., 2020			0	,	0	0			0
Brons, S., 2019	Aims of this study were: (1) to develop normative average 3D faces of healthy infants aged 3, 6, 9, and 12 months and (2) to describe normative average 3D facial growth data in infants aged 3 to 12 months.	The study describes the development of average faces at 3, 6, 9, and 12 months of age in healthy infants using 3D stereophotogrammetry. Normative data on the growth of the full face, nose, upper lip, chin, forehead and cheeks are presented. Such data can be used in future studies to identify the effectiveness of treatment of orofacial deformities such as orofacial clefts during the first year of …	3D shape analysis: (facial) growth	50 healthy new-borns recruited before the age of 3 months, Recruited before the age of 3 months. 3D images acquired at 3, 6, 9, and 12 months.	Head: Face dimensions	3D Scanning: stereophotogrammetric, stationary, 360 degrees scan in one capture. (3dMD Cranial System)	0.944444	0.85	0.0944444
Brons, S., 2019			0	,	0	0			0
Burkhardt, W., 2019	1) To test the hypotheses that TBV – as determined by MRI – can be accurately estimated by CrV, measured by 3D-laser scanning. 2) Whether CrV can be also estimated by measuring HC in former preterm infants. 3) Assessment of other suitable technology than laser scanning for non-invasive measurement of CrV. Method: a puppet head was measured, using different 3D-measurement principles: (i) Structure…	1) TBV can be estimated by CrV. 2) HC is poor predictor for CrV. 3) Techniques: besides laser shape digitizer, structured light projection and structure from motion are suitable in terms of accuracy. Robot arm laser light sheet scanner is not suitable due to long recording time. Time-of-flight camera not suitable due to poor accuracy. Present and previous data suggest replacing measurement of HC …	3D vs Manual, Correlation HC - CrV	1) MRI TBV and 3D scan CrV: 25 infants: median age of 19 month (interquartile range (IQR) 13 … 27 month); 2) For determine predictive value HC and CrV: in total 579 former Preterm infants were studied at 3, 6, 9 and 12 month of corrected age, representing a total of 579 laser scans and 539 manual measurements: age 3 months (scanner 289, comparison HC manually vs. laser n=272); 6 months (scan 142,…	Head: Total Brain Volume (TBV), Cranial volume (CrV) and Head circumference (HC)	3D scanning: 1) laser shape digitizer, stationary (desktop), photonic (laser light), 360 degrees scan in one capture (STARscanner) 2) structured light projection, stationary, photonic, point-and-shoot capture from one viewing angle (GOM ATOS Triple Scan II) 3) structure from motion, handheld, passive image capture, 360 capture by multiple images (Agisoft PhotoScan software) 4) laser light sheet s…	0.9	0.9	0
Burkhardt, W., 2019			0	,	0	0			0
Conkle, J., 2019	Aim: to evaluate the efficiency, invasiveness, and user experience of the AutoAnthro System: 1) Time needed for a measurement compared to manual measurement; 2) User experiences, efficiency. Author's comments: Other publications covered accuracy and reliability	Anthropometrists were not yet ready to completely abandon traditional, manual equipment for 3D scanners. For most children under 5 years of age, 3D imaging was an efficient and non-invasive way to capture anthropometric data. Revising the AutoAntro system to address anthropometrists' concerns on capturing good quality scans of uncooperative children should help to facilitate widespread use of 3D …	3D vs Manual	36 children to calibrate system, 474 children in validation study, <5 years	Head: Head circumference; Body length, Arm circumference	3D Scanning: structured light (infrared) 3D scanner, photonic, handheld, move-around-object (mosaic) capture (Occipital Structure Sensor with AutoAnthro software)	0.8	0.65	0.15
Conkle, J., 2019			0	,	0	0			0
de Jong, G., 2020	The goal of this study is to investigate if a deep learning algorithm is capable of correctly classifying the head shape of infants as either healthy controls, or as one of the following three craniosynostosis subtypes; scaphocephaly, trigonocephaly or anterior plagiocephaly.	This study shows that trained deep learning algorithms, based on 3D stereophotographs, can discriminate between craniosynostosis subtypes and healthy controls with high accuracy.	3D shape analysis (diagnose)	196 infants: 53 healthy controls mean infant; scaphocephaly 76 (10 earlier excluded); trigonocephaly 40 (4 earlier excluded); plagiocephaly 27 (3 earlier excluded), 3-6 months	Head: Head shape	3D Scanning: stereophotogrammetric, stationary, 360 degrees scan in one capture. (3dMD Cranial System)	1	0.636364	0.363636
de Jong, G., 2020			0	,	0	0			0
Firmansyah, R., 2019	To make a tool aimed at incubators, that consists of three measurement parameters including weight, temperature, and head circumference. The tool can record the parameters automatically. The parameters automatically measure the infant's weight, temperature, and head circumference to determine the condition of the infant.	It is expected that this tool can help the paramedic work to act quickly because it can monitor the state of the infant online.	Ultrasonic vs ruler	No patients measured, N/A	Head: Head circumference	Ultrasonic, distance sensor (self-built)	0.0625	0.0714286	0.00892857
Firmansyah, R., 2019			0	,	0	0			0
Geil, M.D., 2008	Assessment of accuracy and reliability of measurement of the three-dimensional shape of a model of plagiocephalic infant head using a non-invasive laser shape digitalizer.	The results showed that the 3D-scanner may be used consistently by different practitioners on different days. Given that all three measurements showed sources of inconsistency with hand tools, it may be incorrect to label the hand tool measurement as a gold standard in this case. Although it is certainly the more common source of information, it is likely that, based on the consistency revealed i…	3D vs Manual	no infants involved, foam model head presenting a 10-month old girl diagnosed with DP, foam model head of a 10-month old female child with DP	Head: Head circumference, sellions landmarks at level 3, and cranial vault asymmetry index (CVAI)	3D Scanning, laser shape digitizer, stationary (desktop), photonic (laser light), 360 degrees scan in one capture (STARscanner)	0.9	0.45	0.45
Geil, M.D., 2008			0	,	0	0			0
Goto, L., 2019	To present up to date descriptive statistics of detailed measurements made of heads and faces of Dutch children.	This study shows that 3D photogrammetry offers an efficient way to scan babies and young children and facilitates this process because of its quick acquisition speed.	3D vs Manual	302 children, 0,5-7,9 years	Head: Head and face dimensions	3D Scanning, photogrammetry, stationary (3dMD Face System)	1	1	0
Goto, L., 2019			0	,	0	0			0
Ifflaender, S., 2013	1) To evaluate reproducibility of a 3D digital capture system in new-borns. 2) To compare manual and digital HC measurements in a neonatal cohort. 3) To determine correlation of HC and CrV and predictive value of HC.	3D CrV offers better growth monitoring data than 2D HC: Current practice of measuring frontal-occipational HC for describing head growth in preterm infants could be misleading since it does not present a three-dimensional approach. The 3D laser-scanning device represents a new and promising method to provide reproducible data of cranial volume and head circumference	3D vs Manual, Correlation HC - CrV	282 infants, preterm and term infants, at birth: median 34 _+2 (IQR 32 +0 - 36 +0); at measurement median 45 _+6 (min 31_+ 2, max 46 _+6)	Head: head circumference and head volume (CrV)	3D Scanning: laser shape digitizer, stationary (desktop), photonic (laser light), 360 degrees scan in one capture (STARscanner)	1	0.85	0.15
Ifflaender, S., 2013			0	,	0	0			0
Linz, C., 2014	To evaluate a standardized operative procedure to correct premature sagittal craniosynostosis using non-invasive 3D stereophotogrammetry before and after surgical correction.	3D stereophotogrammetry is a reliable and a valuable tool with no side effects: "This study demonstrates the superiority of 3D stereophotogrammetry compared to other analytic tools." Procedure showed good postoperative results with decreased length and increased width and an improved cranial index.	3D shape analysis: operative result	20 children (3 girls and 17 boys), mean age of 7.3 months	Head: Head volume (Cranial volume), Head circumference, width, length, max width and length (Cranial index), Total cranial volumes of Q1 - Q4	3D Scanning: stereophotogrammetric, stationary, 360 degrees scan in one capture. (3dMD Cranial System)	1	0.6	0.4
Linz, C., 2014			0	,	0	0			0
Martini, M., 2018	To evaluate the validity of maximal head circumference to cranial volume in the first year of life using a new method which includes ear-to-ear over the head distance and maximal cranial length measurement.	The results demonstrate that for a distinct improvement in the evaluation of a physiological cranial volume development, the additional measurement of the ear-to ear distance using a measuring tape is expedient, and, especially for cases with pathological skull changes, such as craniosynostosis, ought to be conducted.	correlation CrV - HC vs correlation HC & ear-to-ear & 'head length', 3D as reference	44 healthy Caucasian infants (29 male, 15 female), 4 and 12 months	Head: Head circumference; Ear-to-ear over the head distance; Maximal cranial length measurement; Cranial volume	3D Scanning: structured light, photonic, stationary*? (3D-Shape*) * device model not reported	1	1	0
Martini, M., 2018			0	,	0	0			0
Meyer-Marcotty, P., 2014	To generate a 3D longitudinal database of cranial growth using a non-invasive approach.	The 3D data generated in this study for the entire heads of healthy infants could be used for diagnostic evaluation and to analyse the growth of the cranium from 6 to 12 months of age. Moreover, these normative data are clinically helpful in the correction of cranial asymmetries induced by craniosynostosis or positional plagiocephaly. Good reproducibility for each 3D parameter	3D shape analysis: growth	52 Caucasian infants (27 females and 25 males), 6 to 12 month of age, mean (T1) was 6.3±0.5 months, mean age (T2) was 11.5±0.6 months.	Head: CrV	3D Scanning: stereophotogrammetric, stationary, 360 degrees scan in one capture. (3dMD Cranial System)	1	0.9	0.1
Meyer-Marcotty, P., 2014			0	,	0	0			0
Meyer-Marcotty, P., 2018	Longitudinal three-dimensional (3D) data investigating the physiological growth of the infant skull.	This prospective study is the first longitudinal 3D analysis to examine the physiological growth dynamics of infants' heads within the first months of life. Understanding patterns of skull growth in all three dimensions is important for gaining further insights into physiological and pathophysiological skull development.	3D shape analysis: growth	40 Caucasian infants (19 male, 21 female), 4 months	Head: CrV	3D Scanning: stereophotogrammetric, stationary, 360 degrees scan in one capture. (3dMD Cranial System)	1	0.85	0.15
Meyer-Marcotty, P., 2018									0
Nahles, S., 2018	To compare conventional anthropometry and laser scanning, two different measurement methods, as diagnostic instruments for plagiocephaly. The present study also tests the measurement time of both methods and whether one method is easier on the patient than the other.	In comparison with the conventional anthropometric method, measurements made with a 3D laser scanner yield inconsistent results. Moreover, the current state of technology of 3D cephalometry has no advantages compared with the conventional anthropometric method. Disadvantages worth mentioning appear to be the higher technical outlay and the considerable acquisition, service, and maintenance costs.	3D vs Manual	44 children (21 girls, 23 boys), diagnosed with plagiocephaly, mean age 8.8 months, youngest 4.6 months and oldest 14.2 months	Head: Head circumference, Head length, Head width, Head diagonals	3D Scanning: handheld, structured light, photonic, can make 360 degrees scan with mosaic move-around-object capture (OMEGA)	1	0.9	0.1
Nahles, S., 2018									0
Ritschl, L.M., 2018	To evaluate the feasibility and accuracy of a low-budget portable system for 3D image acquisition with special regard to the gracile nasal region in neonates. Furthermore, the study aimed to establish a 3D data set of the first 180 days post partum.	The analysed portable 3D stereophotogrammetry system is a feasible methodology with good accuracy, even in new-born. A description of the growth as well as the establishment of a 3D data set was performed. 3D data might reduce the need for impressions and facilitate the communications with parents and the interdisciplinary team.	3D vs 3D reference scan of plaster impression model	33 neonates (16 males and 17 females), full-term new-borns, 0-6 months	Head: Face dimensions, Perinasal area	3D Scanning: photogrammetry, photonic, handheld, point-and-shoot capture gives 3D scan from one viewing angle. (SCANIFY)	1	0.85	0.15
Ritschl, L.M., 2018									0
Santander, P., 2019	To evaluate a contactless 3D imaging system to assess head shape and volume in preterm infants: 1) to validate a stereophotogrammetric por- table camera, 2) to evaluate the feasibility of the imaging system in clinical routine and 3) to compare manual versus digital HC measurement.	The portable camera system allowed fast and contactless 3D image capture of a preterm infant's head without any risk or interference with neonatal care. Together with a new software, this technique would allow more precise evaluation of head growth even in very preterm infants and thereby may improve their care and long-term outcome. The portable camera had a higher detailed accuracy than the sta…	3D vs Manual	six preterm infants, five female, mean gestational age 33.2 ± 1.5 weeks; 3D reconstructions before a corrected gestational age of 37 weeks (mean 35.3 ± 1.5 weeks)	Head: HC, Head shape, CrV	3D Scanning: Stereophotogrammetry with added flash, handheld, point-and-shoot. 10 separate captures needed to assemble a 360 degrees scan (VECTRA H1)	0.95	1	0.05
Santander, P., 2019									0
Schaaf, H., 2010	Investigation of the accuracy of 3D photogrammetry in cranial deformities in terms of the repeatability of measurements and their accuracy compared with anthropometric measurements using callipers under clinical conditions.	3D photogrammetry is potentially a reliable tool for treatment planning and follow-up of abnormal head shapes in infancy	3D vs manual; 3D Shape analysis: treatment planning	100 children with non-synostotic cranial deformities. Plagiocephaly n=52, brachycephaly n=8, combined plagiocephaly and brachycephaly n=40, 4-20 months. Median age at the initial examination: plagiocephaly group 31.5 wks; brachycephaly group 31.5 wks ; and 27.4 wks for the combined group	Head: Cranial shape/volume/size, Cranial vault asymmetry index (CVAI)	3D Scanning: photogrammetry, stationary, 360 degrees scan in one capture. (3dMD Cranial System)	1	0.85	0.15
Schaaf, H., 2010									0
Schloesser, R.L., 2011	To determine Body surface area (BSA) in healthy term and near-term neonates by 3D scanning, as a suitable alternative to calculation with mathematical formulae.	3D scanning is an accurate and practical method to estimate BSA in new-borns. Individual and repeated measurements from day to day are possible. Further studies are warranted in preterm and sick neonates.	3D vs calculation	209 term or near term infants, healthy 53 analysed, mean gestational age was 39 weeks (range 35–42)	Body surface area	3D Scanning: stationary desktop setting, structured light, photonic. One scan covers 180 degrees by use of two mirrors (3D-Shape custom-built)	1	0.8	0.2
Schloesser, R.L., 2011									0
Sokolover, N., 2014	To improve infant length measurement by development of a novel, accurate, precise and practical measurement technique.	Precision of the new technique was demonstrated by a technical error of measurement of 2.57 mm. Conclusions: The stereoscopic system is accurate, reliable, easy to use, and involves less handling and discomfort to the new-borns. It has the potential to measure premature infants or sick neonates through incubators.	3D Stereoscopic vs manual	20 full-term infants and 34 preterm infants (25 females and 29 males), Full term: postmenstrual age between 34 and 49 weeks. preterm infants (gestational age range, 25–36 weeks)	Body length	Stereoscopic Vision, stationary, non-photonic, passive still photography (self-built)	1	0.909091	0.0909091
Sokolover, N., 2014									0
Tenhagen, M., 2016	To assess the utility of 3D handheld scanning photography in a cohort of patients who underwent spring-assisted correction surgery for scaphocephaly.	No significant differences were observed in the CI between 3D and x-ray. Three-dimensional handheld scanning followed by SSM proved to be an efficacious and practical method to evaluate 3D shape outcomes after spring-assisted cranioplasty in individual patients and the population.	3D vs X-ray	9 children (1 female), 4-7 months	Head: Head circumference, Sagittal length, Coronal width, Cranial volume	3D scanning: handheld structured light 3D scanner, photonic, 360 scan with mosaic move-around-object capture (M4D Scan)	1	0.727273	0.272727
Tenhagen, M., 2016									0
Tu, L.Y., 2020	Background: Current methods to analyse three-dimensional photography do not quantify intracranial volume, an important metric of development. This study presents the first non-invasive, radiation-free, accurate, and reproducible method to quantify intracranial volume from three-dimensional photography.	Three-dimensional photography with image analysis provides measurement of intracranial volume with clinically acceptable accuracy, thus offering a non-invasive, precise, and reproducible method to evaluate normal and abnormal brain development in young children	3D intracranial volume prediction model vs CT-scans	575 Children retrospective CT; 30 children retrospective CT and 3D photography, CT scans: average age, 5 ± 5 years; range, 0 to 16 years; CT scans and 3D photography: average age, 1 ± 3 years; range, 0 to 9 years	Head: Intracranial volume, Head volume	3D Scanning: stereophotogrammetric, stationary, 360 degrees scan in one capture. (3dMD Head System)	1	0.85	0.15
Tu, L.Y., 2020									0
Vermeulen, M.J., 2021	A new reliable proxy for brain volume is cranial volume, which can be measured routinely by 3-D laser scanning. The aim of this study was to develop reference charts for normal cranial volume in new-born infants at different gestational ages starting from late preterm for both sexes.	Earlier studies showed that 3-D laser scanning is an easy and accurate method to measure neonatal cranial volume. We now provide reference charts and tables to be used for cranial volume monitoring during routine neonatal care. These reference values may be used to support development of new clinical interventions, such as personalized nutritional care, to improve brain growth and later outcome a…	3D shape analysis (growth)	1703 infants, 34 to 42 weeks GA	Head: Cranial volume	3D Scanning, laser shape digitizer, stationary (desktop), photonic (laser light), 360 degrees scan in one capture (STARscanner)	1	1	0
Vermeulen, M.J., 2021									0
Wang, J.C., 2000	To assess the accuracy of a metric photographic height estimation method.	Without any high technology equipment, this simple approach can be readily applied to obtain satisfactory estimates for epidemiological studies. Accuracy depends on accurate measure/ estimate of reference object. In this study accuracy of 1,5 cm was achieved. The mean differences between the measured and estimated heights were 1.4 cm and 1.5 cm respectively, and both were not statistically signif…	2D linear metric vs manual	23 (photographs of) Children, 0-12 years	Body length	2D Linear metric, measure from existing photographs (no device used)	0.9	0.85	0.05
Wang, J.C., 2000									0
Weinberg, S.M., 2006	To compare anthropometric measurements obtained by way of two different digital 3D photogrammetry systems (Genex and 3dMD) as well as direct anthropometry (calliper) and to evaluate intra-observer precision across these three methods. Method: On a sample of 18 mannequin heads, 12 linear distances were measured twice by each method.	Results indicate that overall mean differences across these three methods were small enough to be of little practical importance. In terms of intra-observer precision, all methods fared equally well	3D vs 3D vs manual	No patients: 18 mannequin heads, each with 17 standard surface landmarks prelabelled in permanent ink, adult mannequin heads??	Head: Face dimensions	3D Scanning: 1) photogrammetry, stationary, photonic, structured light, capture from one viewing point (Genex) 2) photonic unstructured light, stationary, 180 degrees (ear-to-ear) capture (3dMD Face System)	0.75	0.8	0.05
Weinberg, S.M., 2006									0

## Sheet: Technology
First Author; Year	Type of body size measurement: Body Length (BL), Head Circumference (HC), Head Volume (HV) or Cranial Volume (CrV), etc.	Technology, Type (Device model)	Technology, description and (manufacturer) specifications	(Reported) accuracy
Andrews, E.T., 2019	Head: Head circumference; Body length	3D Scanning: stereoscopic, photonic, handheld, point-and-shoot capture from one viewing point (SCANIFY)	SCANIFY (FUEL 3D), a handheld point-and-shoot 3D scanner using a stereo optical camera set-up, was used to carry out 3D scans. HC and body length derived via digital measuring tool (SCANIFY software), on the 3D image 1D distances can be derived by manually selecting a contour by point selection. Author's comment: The 3D pictures lack the underside of the patient relative to the scanner. Length wa…	Reported accuracy: Mean Difference manual - scan measure (95%CI): HC 1.8 mm (_x0002_0.6 to 4.2); length 2.7 mm (0.3-5.4) Mean residual difference between manual and scan measure (95%CI) HC 7.7 mm (6.1-9.3) Length 10.1 mm (9.4-12.2).
	0	0	0	0
Barbero-García, I., 2017	Head: Cranial shape and size (perimeter)	3D Scanning: 3D photogrammetry, handheld (Smartphone), non-photonic: passive, slow motion video capture, 360 degrees scan by move-around-object capture (Samsung S7 Smartphone)	Handheld, Smartphone based photogrammetry. Cap with markers (stickers) placed on head, to allow scaling of 3D model. slow-motion video capture of the head with Samsung S7 smartphone. Separate 2D images were extracted from this slow-motion video, and masked (only head visible, rest darkened). To obtain an accurate 3D model, the images must have a good geometric distribution and cover the whole hea…	Accuracy: a 3D-mesh was created from the (photometric) point cloud, the mesh was scaled with the use of reference marks placed on the head, that resulted in an accuracy of better than 1mm for 'three distances measured'.
	0	0	0	0
Barbero-García, I., 2020	Head: Head shape	3D Scanning: 3D photogrammetry, handheld (Smartphone), non-photonic: passive, capture, 360 degrees scan by move-around-object capture	The PhotoMeDAS (Photogrammetric Medical Deformation Assessment Solutions) patent-pending tool is composed of coded cap, coded stickers, mobile app and processing software. The mobile application is used together with the cap and stickers to carry out the data acquisition. The software, located in a server, processes the data and creates a 3D model. It also obtains some head shape information and …	The mean (intra/inter-user) accuracy is 0.5 ± 0.4 mm, and the (intra/inter-user) repeatability differences are 0.3 ± 0.3 mm
	0	0	0	0
Brons, S., 2019	Head: Face dimensions	3D Scanning: stereophotogrammetric, stationary, 360 degrees scan in one capture. (3dMD Cranial System)	3dMDcranial system. 3D facial images were constructed from the 2D images acquired by 15 digital cameras using the 3dMDpatient 4.0 software. The selected 3D images were first exported from the 3dMDpatient 4.0 software as wave front object (.obj) files with texture. Following this, the 3D images were imported into Maxilim version 2.3.0.3 (Nobel-Biocare, Mechelen, Belgium). The children’s reference …	Not reported. "high quality 3D images were acquired". Measured growth is presented in tenths of millimetres.
	0	0	0	0
Burkhardt, W., 2019	Head: Total Brain Volume (TBV), Cranial volume (CrV) and Head circumference (HC)	3D scanning: 1) laser shape digitizer, stationary (desktop), photonic (laser light), 360 degrees scan in one capture (STARscanner) 2) structured light projection, stationary, photonic, point-and-shoot capture from one viewing angle (GOM ATOS Triple Scan II) 3) structure from motion, handheld, passive image capture, 360 capture by multiple images (Agisoft PhotoScan software) 4) laser light sheet s…	TBV by MRI scanner. Head measurements (CrV) with 3D scan technologies: 1) Non-invasive laser shape digitizer (STARscanner Vorum research Corp., Vancouver, BC); 2) Structured light projection system (GOM ATOS Triple Scan II, GOM GmbH Germany), consisting of two cameras and a projector; 3) Structure-from-motion (SFM) techniques generate a 3D point cloud based on multiple images of an object taken f…	1) STARscanner: "radial coordinate differences were mainly in an interval of±0.3mm. the overall standard deviation improved from 0.46mm to 0.38 mm" (after removal of 'obviously erroneous areas' due to resolution of device) "These values are in accordance with accuracy specification of the manufacturer (0.5 mm)" 2) Structured light projection system: Manufacturer claimed accuracy 0,1mm: These 3D s…
	0	0	0	0
Conkle, J., 2019	Head: Head circumference; Body length, Arm circumference	3D Scanning: structured light (infrared) 3D scanner, photonic, handheld, move-around-object (mosaic) capture (Occipital Structure Sensor with AutoAnthro software)	AutoAnthro (BST, Atlanta, GA), a custom software developed by Body Surface Translations for capturing and processing scans using the tablet-based Structure Sensor (Occipital, San Francisco, USA), that is attached to an iPad tablet. The structure sensor uses the RGB camera of the tablet.	Accuracy: not reported in detail in this study but a previous publication (Conkle 2018) focused on technique validation regarding accuracy and reliability. Author's comments: reliability was okay, but more work was needed to ensure accuracy. Also, there was a follow up study on accuracy and reliability by Emory/Gates (pending publication).
	0	0	0	0
de Jong, G., 2020	Head: Head shape	3D Scanning: stereophotogrammetric, stationary, 360 degrees scan in one capture. (3dMD Cranial System)	3D photography: 3dMDCranial 3DMD, Atlanta, USA; Automatic diagnose with artificial intelligence: We used a deep learning network with a categorical outcome, which classified the data of each subject as one of the following: healthy, scaphocephaly, trigonocephaly, anterior plagiocephaly. The used network was a conventional, feed-forward neural network holding respectively 192, 128, 64 and 32 nodes…	3D photography: not reported. Deep learning network: Out of 196 patients and healthy controls, 195 subjects (99.5%) were correctly classified; precision 98.1% specificity 99.2%
	0	0	0	0
Firmansyah, R., 2019	Head: Head circumference	Ultrasonic, distance sensor (self-built)	The tool consist of a NodeMCU ESP8266 module using two ultrasonic sensors to determine the circumference of the infant's head, the weight sensor using load cell, and the temperature sensor using an SHT31 temperature sensor. NodeMCU ESP8266 is used to send the data from sensors to a laptop or smartphone through internet Wi-Fi network. The tool is operated through IoT (internet of things) which can…	From the five measured data and comparison data three data differ 1 cm, two data zero cm: an inaccuracy of 1 cm.
	0	0	0	0
Geil, M.D., 2008	Head: Head circumference, sellions landmarks at level 3, and cranial vault asymmetry index (CVAI)	3D Scanning, laser shape digitizer, stationary (desktop), photonic (laser light), 360 degrees scan in one capture (STARscanner)	STARscanner Laser Data Acquisition System (Orthomerica)	STARscanner Manufacturer specifications claim an accuracy of 0,5 mm
	0	0	0	0
Goto, L., 2019	Head: Head and face dimensions	3D Scanning, photogrammetry, stationary (3dMD Face System)	3dMD Face system scanner. The four 3D images that were captured were combined in Artec Studio 9 software (Artec group, Luxembourg) to obtain a complete 3D image of the participant. Remaining holes in the image were repaired in Geomagic Studio 2013 software (3D Systems, Rock Hill, SC, USA). All images were aligned with MATLAB™ 2015a software. The 3D images were manually landmarked using 3dMDvultus…	3dMD Face sys. accuracy (geometric accuracy of 0.2 root mean square)
	0	0	0	0
Ifflaender, S., 2013	Head: head circumference and head volume (CrV)	3D Scanning: laser shape digitizer, stationary (desktop), photonic (laser light), 360 degrees scan in one capture (STARscanner)	A non-invasive laser shape digitizer (STARscanner, Orthomerica, Orlando, FL, USA) was used to acquire digital HC and volume data. The device captures a three-dimensional infant head shape using four Class-I eye-safe lasers that create circumferential light beams around the surface of the cranium. Eight cameras reconstruct the surface. To acquire HC and CrV from the 3D scan, 3D postprocessing is n…	STARscanner Manufacturer specifications claim an accuracy of 0,5 mm
	0	0	0	0
Linz, C., 2014	Head: Head volume (Cranial volume), Head circumference, width, length, max width and length (Cranial index), Total cranial volumes of Q1 - Q4	3D Scanning: stereophotogrammetric, stationary, 360 degrees scan in one capture. (3dMD Cranial System)	The entire head was recorded circularly and contact-free using a specially developed stereophotogrammetric scanner for synchronized cameras (3dMD, Atlanta, GA, USA). 360°-data acquisition is achieved in a standardized protocol in only one scan with a recording time of 1.5 ms. After triangulation and editing, the data sets were converted to a common 3D data format (.stl) and analysed with special …	(Absolute) instrument accuracy not reported. High, proven accuracy of 3dMD cranial system scanner is assumed in this study. (refers to Schaaf 2010)
	0	0	0	0
Martini, M., 2018	Head: Head circumference; Ear-to-ear over the head distance; Maximal cranial length measurement; Cranial volume	3D Scanning: structured light, photonic, stationary*? (3D-Shape*) * device model not reported	3D optical image scans of the cranium and facial surface, with the help of an optical 3D sensor (3D–Shape®, Erlangen, Deutschland). These data were triangulated and fused using Software Slim3D (3D–Shape, Erlangen, Deutschland). After converting to a STL- format, cephalometric analysis of the data followed with the help of Software Onyx Ceph (Image Instruments GmbH, Chemnitz, Deutschland).	(Absolute) instrument accuracy not reported. High, proven accuracy of 3D-Shape scanner is assumed in this study.
	0	0	0	0
Meyer-Marcotty, P., 2014	Head: CrV	3D Scanning: stereophotogrammetric, stationary, 360 degrees scan in one capture. (3dMD Cranial System)	Data on the heads were generated with a 360 scanner (3dMD®cranial System, Atlanta, GA, USA) based on non-invasive stereophotogrammetric imaging. After triangulation and editing, the scans were converted to a common 3D data format (.stl) and analysed with Cranioform Analytics 4.0 3D software (Cranioform®, Alpnach, Switzerland).	(Absolute) instrument accuracy not reported. High, proven accuracy of 3dMD cranial system scanner is assumed in this study.
	0	0	0	0
Meyer-Marcotty, P., 2018	Head: CrV	3D Scanning: stereophotogrammetric, stationary, 360 degrees scan in one capture. (3dMD Cranial System)	Data acquisition: Data on the heads were generated with a 360 scanner (3dMD®cranial System, Atlanta, GA, USA) Data analysis: After triangulation and editing, datasets were converted into a common 3D-format and analysed using the Cranioform Analytics 4.0 3D-software (Cranioform®, Alpnach, Switzerland).	(Absolute) instrument accuracy not reported. High, proven accuracy of 3dMD cranial system scanner is assumed in this study.
	0	0	0	0
Nahles, S., 2018	Head: Head circumference, Head length, Head width, Head diagonals	3D Scanning: handheld, structured light, photonic, can make 360 degrees scan with mosaic move-around-object capture (OMEGA)	3D hand laser scanner OMEGA® (Ohio, USA) (frequency of 10-500 KHz) with the integrated software OMEGA® Tracer®, WillowWood (Ohio, USA). The scanner is moved around the object at a distance of 30-40 cm. Parameters were measured from the 3Dimage using "a virtual measuring tool". It is not reported how and how much time needed to derive the metric parameters from the 3D image.	According to the manufacturer, the instrument is accurate to within 0.5 mm over the entire surface.
	0	0	0	0
Ritschl, L.M., 2018	Head: Face dimensions, Perinasal area	3D Scanning: photogrammetry, photonic, handheld, point-and-shoot capture gives 3D scan from one viewing angle. (SCANIFY)	Portable low-budget 3D stereophotogrammetry system FUEL3D SCANIFY. The 3D scans were further reprocessed by the corresponding software FUEL3D Studio 2.2 Professional, resulting in STL and Polygon File Format (.PLY) files. For automatic dimensioning a target reference is placed near the object. 3dMDvultus software for analysing landmarks on 3D images. Scanner used for reference 3D scans of plaster…	SCANIFY accuracy: "The focus is precalibrated and captures 3D data at a diagonal of circa 40 cm with a resolution of up to 350 μm resulting in up to 375,000 polygons per scan" Scanner used for reference 3D scans of plaster moulds: dental Laser-Scanner (3Shape D700, 3Shape® A/S, Denmark), accuracy of 20 µm. Geomagic software to compare 3D images of Scanify handheld scanner with accurate 3D referen…
	0	0	0	0
Santander, P., 2019	Head: HC, Head shape, CrV	3D Scanning: Stereophotogrammetry with added flash, handheld, point-and-shoot. 10 separate captures needed to assemble a 360 degrees scan (VECTRA H1)	Handheld 3D camera: Vectra H1 camera (Canfield Scientific, New Jersey, USA), a portable 3D imaging system based on stereophotogrammetry. The system is attached to a Canon SLR casing (Canon, Krefeld, Germany) with a special flash device. During each single shot, the camera records two images from different constant angles with a field of 165mm width, 270mm height and 100mm depth. In total, ten sep…	Accuracy: When comparing the automatic reconstruction of the M5 stationary system and the manual reconstruction of the H1 portable camera mean differences using part comparison (point to point evaluation) differences of 0.21mm ± 0.03mm were recorded. "when comparing manual to digital HC measurement, the results obtained by 3D stereophotogrammetric technique were superior with <1mm deviation".
	0	0	0	0
Schaaf, H., 2010	Head: Cranial shape/volume/size, Cranial vault asymmetry index (CVAI)	3D Scanning: photogrammetry, stationary, 360 degrees scan in one capture. (3dMD Cranial System)	The 3D photograph was taken of the infant while sitting in a baby ’s chair using the 3dMD cranial system. The 3dMD imaging system captures a full 360-degree picture of the head in 1.5 ms.	(Absolute) instrument accuracy not reported. High, proven accuracy of 3dMD cranial system scanner is assumed in this study. Study is focused on reliability: The inter- and intra-rater reliability of 3D photogrammetry proved to be excellent. Given its accuracy, the photographic method can replace anthropometric callipers measurements
	0	0	0	0
Schloesser, R.L., 2011	Body surface area	3D Scanning: stationary desktop setting, structured light, photonic. One scan covers 180 degrees by use of two mirrors (3D-Shape custom-built)	The scanning instrument was a prototype and constructed especially for our study by 3D-Shape, Erlangen, Germany. The measuring system consisted of a projector, two cameras, mirrors and a computer, and used the fringe projection technique with visible light. The infants were examined in a supine position; the hidden parts of the bodies were corrected for using a mathematical factor developed with …	(Absolute) instrument accuracy not reported. High, sufficient accuracy of 3D-Shape scanner is assumed in this study.
	0	0	0	0
Sokolover, N., 2014	Body length	Stereoscopic Vision, stationary, non-photonic, passive still photography (self-built)	An algorithm for stereoscopic measurement of 3D objects from pairs of two-dimensional pictures. The system includes two standard digital still cameras standing on tripods, connected to and controlled by a portable computer that uses the algorithm for 3D measurement. Picture acquisition takes a split second; infants are measured supine and undressed. There is no need to hold the infants in a certa…	Laboratory tests of stereoscopic vision technique: submillimetre accuracy. The mean of the differences between traditional (length board) and stereoscopic measurements was 0.2 (SD=2.5) mm. The mean of the absolute value of the differences was 2.0 (SD=1.4) mm. With the exception of a single outlier of 7.4 mm (not excluded from data), all differences were less than 5 mm.
	0	0	0	0
Tenhagen, M., 2016	Head: Head circumference, Sagittal length, Coronal width, Cranial volume	3D scanning: handheld structured light 3D scanner, photonic, 360 scan with mosaic move-around-object capture (M4D Scan)	Structured light handheld scanner, the M4D Scan 3D scanner provided by Rodin4D. VXelements (Creaform, Levis, Quebec, Canada) software was used in conjunction with the 3Dcamera during the acquisition to assess the result in real time. Post-processing of 3D-images (off line): First, MeshMixer (Autodesk Research, Toronto, Canada) was used to clean up noise due to surrounding structures. If multiple …	High (instrument-)accuracy was presumed to be sufficient based on other studies (manufacturer website: accuracy: up to 0,5 mm, stand off distance approx. 40 cm.) Accuracy comparison: Only the cephalic index was compared with CT scan values. Interesting is the method of analysis of head shape: in stead of commonly used pointed-based (landmarks), they align the 3D image by a reference plane and mea…
Tenhagen, M., 2016	0	0	0	0
Tu, L.Y., 2020	Head: Intracranial volume, Head volume	3D Scanning: stereophotogrammetric, stationary, 360 degrees scan in one capture. (3dMD Head System)	CT images and 3D photography, polynomial regression modelling. Three-dimensional photographs were acquired using the 3dMDhead System manufactured by 3dMD LLC (Atlanta, Ga.)	Reported accuracy of the prediction model: The authors obtained an average error of 4.07 ± 3.01 (percent ± SD) in estimating the intracranial volume of the patients from three-dimensional photography using the regression model.
Tu, L.Y., 2020	0	0	0	0
Vermeulen, M.J., 2021	Head: Cranial volume	3D Scanning, laser shape digitizer, stationary (desktop), photonic (laser light), 360 degrees scan in one capture (STARscanner)	3-D laser shape digitizer (STARscannerTM, Orthomerica Products Inc, Orlando, FL, USA). After placing the infant in the scanner, a 3-D head shape was captured within a few seconds, by four Class I eye-safe lasers and eight cameras. Using specialized software (YETITM Shape Builder and Head Comparison Utility, Vorum Research Corporation, Vancouver, Canada) cranial volume and head circumference were …	not reported. Refers to previous studies that evaluated accuracy and reliability of STARscanner. Author's comments: Method was validated in Burkhardt 2019 study
Vermeulen, M.J., 2021	0	0	0	0
Wang, J.C., 2000	Body length	2D Linear metric, measure from existing photographs (no device used)	Calculate height of children by photo's on which children are standing against and reference object from which size in known. Photographs taken by own camera at home; not described which camera. The size of the reference object is measure on the photo in mm. By the relative metric ratio to a reference object the body height is calculated.	In this study accuracy of 1,5 cm was achieved. The mean differences between the measured and estimated heights were 1.4 cm and 1.5 cm respectively, and both were not statistically significant
Wang, J.C., 2000	0	0	0	0
Weinberg, S.M., 2006	Head: Face dimensions	3D Scanning: 1) photogrammetry, stationary, photonic, structured light, capture from one viewing point (Genex) 2) photonic unstructured light, stationary, 180 degrees (ear-to-ear) capture (3dMD Face System)	1. Genex FaceCam 250 imaging system (Kensington, MD), the Genex system projects a structured light pattern onto an object’s surface to generate and extract 3D information 2. 3dMD MU-4 imaging system (Atlanta, GA), 3dMD system projects a random (i.e., unstructured) light pattern, can accommodate additional cameras (for additional facial views) without the need for supplementary captures and with n…	Genex and 3dMD system are sufficiently concordant (relative to one another), accurate (relative to direct anthropometry), and precise to meet the needs of most clinical and basic research designs: mean difference scores (<1 mm) and the generally weak effect size statistics (Range -0.28 to +0.22).
Weinberg, S.M., 2006	0	0	0	0

## Sheet: Disturbance
First Author; Year	Type of body size measurement: Body Length (BL), Head Circumference (HC), Head Volume (HV) or Cranial Volume (CrV), etc.	Technology, Type:	If reported: time needed for measurement	Reported disturbance of patient: Preparation and repositioning outside own bed/ incubator to perform measurement (Short description).	Reported Disturbance of patient: Exposure to light (YES NO, Not reported); Specification (e.g. visible light, infrared, flashing, other)
Andrews, E.T., 2019	Head: Head circumference; Body length	3D Scanning: stereoscopic, photonic, handheld, point-and-shoot capture from one viewing point (SCANIFY)	Not reported	No disturbance e.g. repositioning or preparation was reported. Length measurements were taken from directly above the infant. HC measurements were taken in line with the top of the head (or as close as possible)to obtain an image of the largest possible HC. Author's comments: A light shield mask was placed on top of the infants eyes but they were not repositioned or directly handled for the scan.…	Author's comments: The light had several flashes and did disturb some of the infants despite the eye protection and others did not appear to be.
	0	0	0	0	0
Barbero-García, I., 2017	Head: Cranial shape and size (perimeter)	3D Scanning: 3D photogrammetry, handheld (Smartphone), non-photonic: passive, slow motion video capture, 360 degrees scan by move-around-object capture (Samsung S7 Smartphone)	Between 3 and 5 min. for the preparation and video recording. No time reported for 3D image processing.	Cap with markers (stickers) placed on head. During the video session, the infant was held by an adult. Child held upright or lying providing that all areas of head are visible. Move child to new position during video capture to assure whole head is covered.	Author's comments: No
	0	0	0	0	0
Barbero-García, I., 2020	Head: Head shape	3D Scanning: 3D photogrammetry, handheld (Smartphone), non-photonic: passive, capture, 360 degrees scan by move-around-object capture	The acquisition time was 1.1 ± 0.17 min. For various users, the acquisition time was higher: 1.5 ± 0.6 min. Postprocessing: The calculation time was 2.5 ± 0.6 min for the expert user and 2.7 ± 0.9 min for different users, many of them with no previous knowledge of the tool.	In vitro study, no patients. However, coded cap with markers must be placed on head. Together with the cap, three stickers are provided. The stickers are similar to the markers present on the cap. The medical staff carrying out the image acquisition are asked to place one of them between the eyes and the others on the left-hand side and right-hand side pre-auricular points.	Author's comments: It is not reported in this paper but in previous ones [10.1016/j.measurement.2018.08.059]. No disturbance and no extra lights are required. Visible light.
	0	0	0	0	0
Brons, S., 2019	Head: Face dimensions	3D Scanning: stereophotogrammetric, stationary, 360 degrees scan in one capture. (3dMD Cranial System)	The image capture duration was 1.5 milliseconds. On each occasion, approximately four images were obtained within 10 minutes, depending on the subject’s cooperation.	Not reported	Not reported. YES? 3dMD uses additional visible light for object illumination
	0	0	0	0	0
Burkhardt, W., 2019	Head: Total Brain Volume (TBV), Cranial volume (CrV) and Head circumference (HC)	3D scanning: 1) laser shape digitizer, stationary (desktop), photonic (laser light), 360 degrees scan in one capture (STARscanner) 2) structured light projection, stationary, photonic, point-and-shoot capture from one viewing angle (GOM ATOS Triple Scan II) 3) structure from motion, handheld, passive image capture, 360 capture by multiple images (Agisoft PhotoScan software) 4) laser light sheet s…	1) STARscanner: scan procedure within 3 seconds 2) Structure light projection system: not reported 3) Structure from motion: not reported	1) STARscanner: the neonate had to be positioned inside the STARscanner: "Infants are placed in the non-invasive laser shape digitizer which captures a 3D infant head shape within 3 s using four Class-I eye-safe lasers"; no specific information is given concerning the use of landmark points or other preparation like caps. 2) Structure light projection system: unknown, only used with puppet head 3…	YES. STARscanner: four Class-I eye-safe lasers are used
	0	0	0	0	0
Conkle, J., 2019	Head: Head circumference; Body length, Arm circumference	3D Scanning: structured light (infrared) 3D scanner, photonic, handheld, move-around-object (mosaic) capture (Occipital Structure Sensor with AutoAnthro software)	68 sec for 3D scanner compared to 135 s for manual measurement.	Children over 2 years standing up arms in three positions; children under 2 years lying down in their arms extended away from the torso; Crying: 20% crying during manual measurement and all infants under 2 years. One child (4%) during 3D-scan.	Not reported. From other online source (manufacturer website): infrared
	0	0	0	0	0
de Jong, G., 2020	Head: Head shape	3D Scanning: stereophotogrammetric, stationary, 360 degrees scan in one capture. (3dMD Cranial System)	Not reported	Not reported	Not reported. YES? 3dMD uses additional visible light for object illumination
	0	0	0	0	0
Firmansyah, R., 2019	Head: Head circumference	Ultrasonic, distance sensor (self-built)	Not reported	Technology is aimed to be integrated in incubator, No specific preparation needed	NO Author's comments: NO
	0	0	0	0	0
Geil, M.D., 2008	Head: Head circumference, sellions landmarks at level 3, and cranial vault asymmetry index (CVAI)	3D Scanning, laser shape digitizer, stationary (desktop), photonic (laser light), 360 degrees scan in one capture (STARscanner)	Not reported	Not tested, mannequin foam model, cotton stockinette used leaving face and ears exposed	Not tested, mannequin. Introduction mentioned four eye-safe lasers the create circumferential light beams.
	0	0	0	0	0
Goto, L., 2019	Head: Head and face dimensions	3D Scanning, photogrammetry, stationary (3dMD Face System)	Not reported	Before photographing, each participant was provided with a nylon wig cap to capture the shape of the head and to avoid noise or holes in the 3D data caused by hair. The child was positioned on a highchair that was mounted on a plateau on wheels in order to be able to rotate the child in the respective angles	Not reported. Author's comments: YES, the 3dMD Face system comes with 3 Flash modules.
	0	0	0	0	0
Ifflaender, S., 2013	Head: head circumference and head volume (CrV)	3D Scanning: laser shape digitizer, stationary (desktop), photonic (laser light), 360 degrees scan in one capture (STARscanner)	For scanning the infant has to be placed in the scanner for about 20 seconds. The scanning process lasts about 3 seconds, a period were the infant should not move. Time needed for 3D postprocessing was not reported.	Before the infant is scanned, the infant’s head is covered by stockinet to compress and mask the hair while allowing exposure of the face and both ears. Otherwise no other preparation is required.	YES, eye-safe laser light
	0	0	0	0	0
Linz, C., 2014	Head: Head volume (Cranial volume), Head circumference, width, length, max width and length (Cranial index), Total cranial volumes of Q1 - Q4	3D Scanning: stereophotogrammetric, stationary, 360 degrees scan in one capture. (3dMD Cranial System)	Not reported. 3D postprocessing is needed to acquire the measurements, postprocessing time not reported.	To avoid artifacts due to hair, each infant was fitted with a tight nylon cap before recording	Not reported. YES? Ambient light bars? (manufacturer's website)
	0	0	0	0	0
Martini, M., 2018	Head: Head circumference; Ear-to-ear over the head distance; Maximal cranial length measurement; Cranial volume	3D Scanning: structured light, photonic, stationary*? (3D-Shape*) * device model not reported	Not reported	patient is positioned in the FaceSCAN3D scanner	Not reported. Based on FaceSCAN3D manufacturer website: YES, structured light, extra flash light
	0	0	0	0	0
Meyer-Marcotty, P., 2014	Head: CrV	3D Scanning: stereophotogrammetric, stationary, 360 degrees scan in one capture. (3dMD Cranial System)	Recording time of 1.5ms. Photo-optical scanner; No radiation was used. Post processing of the 3D data "To align the 3D datasets in virtual space" was needed; time needed for this postprocessing was not reported.	Each infant wore a nylon cap to prevent artefacts due to their scalp hair.	Not reported. Extra visible light (flash)?
	0	0	0	0	0
Meyer-Marcotty, P., 2018	Head: CrV	3D Scanning: stereophotogrammetric, stationary, 360 degrees scan in one capture. (3dMD Cranial System)	Recording time of <1.5 ms	Each infant wore a nylon cap to prevent artefacts due to their scalp hair.	Not reported. Extra visible light (flash)?
	0	0	0	0	0
Nahles, S., 2018	Head: Head circumference, Head length, Head width, Head diagonals	3D Scanning: handheld, structured light, photonic, can make 360 degrees scan with mosaic move-around-object capture (OMEGA)	The measurement process with the scan method required a mean of 579.6 s (SD 202.8 s) with a minimum of 323 s and a maximum time of 1034 s, whereas with the manual anthropometric method, a mean time of 180.5 s (SD 202.8 s; min 95 s; max 330 s) was documented. Time needed for 3D scan much larger compared to traditional methods. Time for scan was recorded until acquisition of 3D image was finished. …	Black Cape; reflector dots with a diameter of 6 mm; nylon hood; At the beginning six reflector dots were fixed at definitive points of the face or the hood as important point for the creation of the virtual 3D-model (Fig. 5). The positions of the reflector dots are the same as those used in the manual for conventional assessment. Thereafter, the white nylon hood was placed on the head, leaving th…	YES, pattern of visible light
	0	0	0	0	0
Ritschl, L.M., 2018	Head: Face dimensions, Perinasal area	3D Scanning: photogrammetry, photonic, handheld, point-and-shoot capture gives 3D scan from one viewing angle. (SCANIFY)	SCANIFY capture speed 0.1 s	Not reported	xenon flashlights; LED searchlights
	0	0	0	0	0
Santander, P., 2019	Head: HC, Head shape, CrV	3D Scanning: Stereophotogrammetry with added flash, handheld, point-and-shoot. 10 separate captures needed to assemble a 360 degrees scan (VECTRA H1)	Each capture took 1.5 ms and according to the manufacturer, recharging the flashlight needed 5 s. According to our study protocol, ten images per head were taken, resulting in a mean duration of 3:34 ± 2:05 min per infant.	"The preterm infants were equipped with eye protectors and a nylon cap. Captures were acquired on the neonatal ward with the infant lying in their bed or incubator or during kangarooing by either walking around the infant or during different phases of patient care. No positioning of the infant solely for study purposes was needed."	YES, flash light
	0	0	0	0	0
Schaaf, H., 2010	Head: Cranial shape/volume/size, Cranial vault asymmetry index (CVAI)	3D Scanning: photogrammetry, stationary, 360 degrees scan in one capture. (3dMD Cranial System)	Duration of capture 1.5 ms	Picture showed cap and ponts attached to child, positions child is sitting on parents lap facing the physical assistant.	Not reported. YES? 3dMD uses additional visible light for object illumination
	0	0	0	0	0
Schloesser, R.L., 2011	Body surface area	3D Scanning: stationary desktop setting, structured light, photonic. One scan covers 180 degrees by use of two mirrors (3D-Shape custom-built)	Not reported	Patient has to be positioned on the instrument, fully naked. The hair was covered with a light skull cap.	YES, Visual light fringes are projected on the patient, for 0.8s.
	0	0	0	0	0
Sokolover, N., 2014	Body length	Stereoscopic Vision, stationary, non-photonic, passive still photography (self-built)	Author's comments: Total measurement procedure time was few minutes. measurement by itself- seconds.	Possible repositioning of patient. Patient should be naked for best view on body points Author's comments: yes. Babies were undressed, supine. No need for other repositioning. but handling of babies was needed. Could be done in own bed but was not tried through incubator walls (although theoretically and laboratory tested possible).	Author's comments: no additional lighting was used. Spec- passive light acquisition (still photography).
	0	0	0	0	0
Tenhagen, M., 2016	Head: Head circumference, Sagittal length, Coronal width, Cranial volume	3D scanning: handheld structured light 3D scanner, photonic, 360 scan with mosaic move-around-object capture (M4D Scan)	Time needed for a scan 5-10 min. Postprocessing: manual process requiring between 45 and 60 operator minutes per 3D scan.	A white nylon stocking (Beagle Orthopaedic, Blackburn, UK) was placed on the head of the patients to overcome the difficulties of the scanner in capturing hair.	YES, pattern of visible light (white LED light)
Tenhagen, M., 2016	0	0	0	0	0
Tu, L.Y., 2020	Head: Intracranial volume, Head volume	3D Scanning: stereophotogrammetric, stationary, 360 degrees scan in one capture. (3dMD Head System)	3D capture in approximately 1.5 msec	Author's comments: For this studies, data were obtained with the 3dMDhead System, which requires the patient to be positioned on a chair in the centre of calibrated cameras. Other portable devices can be used to capture the data.	Not reported. YES? 3dMD uses additional visible light for object illumination. Author's comments: Our software is not specific to 3DMD data.
Tu, L.Y., 2020	0	0	0	0	0
Vermeulen, M.J., 2021	Head: Cranial volume	3D Scanning, laser shape digitizer, stationary (desktop), photonic (laser light), 360 degrees scan in one capture (STARscanner)	3D capture "within a few seconds"	Not reported	YES, four Class-I eye-safe lasers
Vermeulen, M.J., 2021	0	0	0	0	0
Wang, J.C., 2000	Body length	2D Linear metric, measure from existing photographs (no device used)	Not reported	NO	NO
Wang, J.C., 2000	0	0	0	0	0
Weinberg, S.M., 2006	Head: Face dimensions	3D Scanning: 1) photogrammetry, stationary, photonic, structured light, capture from one viewing point (Genex) 2) photonic unstructured light, stationary, 180 degrees (ear-to-ear) capture (3dMD Face System)	The 3dMD system capture time 400 ms and Genex capture time <2 sec.; two separate captures needed (frontal and 45 degree left)	Not reported	YES, pattern of visible light
Weinberg, S.M., 2006	0	0	0	0	0

## Sheet: Suitability
First Author; Year	Type of body size measurement: Body Length (BL), Head Circumference (HC), Head Volume (HV) or Cranial Volume (CrV), etc.	Technology, Type:	Infants measured in incubator? 0= not reported or not feasible 1= not reported but reasonable belief in feasibility 2= reported measurements of infants in incubator 3= reported measurements of ventilated infants in incubator	Accuracy clinically sufficient? 0= no data available in study or reported as not sufficient 1= as 0, but reasonable belief in feasibility 2= reported or assessed as sufficient 3= sufficient and not influenced by user-actions	Measurements through incubator cover? 0= not reported or not feasible 1= not reported but reasonable belief in feasibility through open doors or closed cover 2= yes, through open doors 3= yes, through closed cover	Disturbance by preparation or repositioning? 0= yes or not reported 1= yes, but reasonable belief that extra handling could be combined with routine care 2= yes, but extra handling was combined with routine care 3= no preparation or reposition needed	Can measure relevant body size parameters? 0= no reported measurements of BL, HC, or CrV 1= BL and/or HC 2= CrV 3= CrV, HC, and BL with one device	Resulting Suitability Class: 0= not suitable 1= potentially suitable 2= suitable 3= ideal device	Suitability Class, with reviewers' motivation and remarks
Andrews, E.T., 2019	Head: Head circumference; Body length	3D Scanning: stereoscopic, photonic, handheld, point-and-shoot capture from one viewing point (SCANIFY)	3	1	2	2	1	1	Potentially suitable. Could be suitable, if accuracy could be made sufficient: "discrepancy between image captured measured length and manually measured length....,Should be further studied". Also, some difficulties to measure ventilated or respiratory supported infants. Handheld point-and-shoot 3D-camera, captures 3D image from one viewing point. Not sure if camera can capture through transparen…
Andrews, E.T., 2019	0	0	0	0	0	0	0	0	0
Barbero-García, I., 2017	Head: Cranial shape and size (perimeter)	3D Scanning: 3D photogrammetry, handheld (Smartphone), non-photonic: passive, slow motion video capture, 360 degrees scan by move-around-object capture (Samsung S7 Smartphone)	1	2	1	1	2	1	Potentially suitable. Image capturing by smartphone via slow-motion video could be promising for patients inside incubators because a smartphone is compact and can be easily moved around an object. Big limitation now are the reference marks (sticker with short metric scale) placed on the head, essential to create an accurate 3D-mesh.Time needed for image capturing is relatively short (3-5 minutes…
	0	0	0	0	0	0	0	0	0
Barbero-García, I., 2020	Head: Head shape	3D Scanning: 3D photogrammetry, handheld (Smartphone), non-photonic: passive, capture, 360 degrees scan by move-around-object capture	1	2	1	1	2	1	Potentially suitable. Follow-up of the 2017 study of same author. Image capturing by smartphone could be promising for patients inside incubators because a smartphone is compact and can be easily moved around an object. Time needed for image capturing is relatively short (3-5 minutes in this study). The described technology allow for some movement of the objected that is captured. Limitations: a)…
	0	0	0	0	0	0	0	0	0
Brons, S., 2019	Head: Face dimensions	3D Scanning: stereophotogrammetric, stationary, 360 degrees scan in one capture. (3dMD Cranial System)	0	2	0	0	2	0	Not suitable. 3dMD cranial system scanner too large for use at incubator, and no information if it could measure through incubator cover
	0	0	0	0	0	0	0	0	0
Burkhardt, W., 2019	Head: Total Brain Volume (TBV), Cranial volume (CrV) and Head circumference (HC)	3D scanning: 1) laser shape digitizer, stationary (desktop), photonic (laser light), 360 degrees scan in one capture (STARscanner) 2) structured light projection, stationary, photonic, point-and-shoot capture from one viewing angle (GOM ATOS Triple Scan II) 3) structure from motion, handheld, passive image capture, 360 capture by multiple images (Agisoft PhotoScan software) 4) laser light sheet s…	0	2	0	0	2	0	Not suitable. All stationary scanners that were evaluated in this study are not suitable for measuring premature infants at a intensive care, lying inside an incubator. Structure from Motion could work, if used camera is very compact, but no details were reported about used camera. Author's comments: Future approach: use of a multi-camera-system to reduce time to capture images.
	0	0	0	0	0	0	0	0	0
Conkle, J., 2019	Head: Head circumference; Body length, Arm circumference	3D Scanning: structured light (infrared) 3D scanner, photonic, handheld, move-around-object (mosaic) capture (Occipital Structure Sensor with AutoAnthro software)	1	1	1	1	1	1	Potentially suitable. Handheld sensor, to be attached to tablet or phone. Potential, if scan can be done through (openings of) incubator cover. Or from inside the cover (iPhone could be compact enough), but required distance to object could then be a problem. Moving infant (long scan time, mosaic capture), incubator cover, required light conditions can give problems. The article refers to a 2018 …
	0	0	0	0	0	0	0	0	0
de Jong, G., 2020	Head: Head shape	3D Scanning: stereophotogrammetric, stationary, 360 degrees scan in one capture. (3dMD Cranial System)	0	2	0	0	0	0	Not applicable. Study into automatic diagnose with artificial intelligence. Used 3D scanner is stationary scanner 3dMD cranial system, not suitable
	0	0	0	0	0	0	0	0	0
Firmansyah, R., 2019	Head: Head circumference	Ultrasonic, distance sensor (self-built)	0	0	0	0	0	0	Not suitable. Although the technology is aimed at (premature) infants inside an incubator. Technology readiness level too low. Unclear if and how head circumference is measured. Its seems that 'diameter' is measured rather than circumference. (in fig. 11. 'monitoring diameter' is showed as header in the graph) A ruler is used as reference instrument. The ultra sound distance sensors can measure t…
	0	0	0	0	0	0	0	0	0
Geil, M.D., 2008	Head: Head circumference, sellions landmarks at level 3, and cranial vault asymmetry index (CVAI)	3D Scanning, laser shape digitizer, stationary (desktop), photonic (laser light), 360 degrees scan in one capture (STARscanner)	0	2	0	0	2	0	Not suitable. STARscanner is a desktop, stationary scanner, not suitable to scan infants inside incubator. Dummy, foam model used for invitro test, no real patients, unable to draw conclusions for clinical use in NICU setting, little detailed information concerning possible clinical use. STARscanner is used in many other studies, with proven accuracy. Interesting conclusion: 3D measurements might…
	0	0	0	0	0	0	0	0	0
Goto, L., 2019	Head: Head and face dimensions	3D Scanning, photogrammetry, stationary (3dMD Face System)	0	2	0	0	1	0	Not suitable. 3dMD scanner has proven accuracy for anthropometric measurements, but needed distance (130 cm? Fig.2) to object and size of stationary device too large for use at incubator bed-space.
	0	0	0	0	0	0	0	0	0
Ifflaender, S., 2013	Head: head circumference and head volume (CrV)	3D Scanning: laser shape digitizer, stationary (desktop), photonic (laser light), 360 degrees scan in one capture (STARscanner)	0	2	0	0	2	0	Not suitable. The STARscanner is a 'desktop', stationary scanner, unsuitable for measurements of patients inside incubators. Premature infants were scanned, but outside incubator.
	0	0	0	0	0	0	0	0	0
Linz, C., 2014	Head: Head volume (Cranial volume), Head circumference, width, length, max width and length (Cranial index), Total cranial volumes of Q1 - Q4	3D Scanning: stereophotogrammetric, stationary, 360 degrees scan in one capture. (3dMD Cranial System)	0	2	0	0	2	0	Not suitable. Stationary scanner is too large for use in or around incubator. The used 3D scanner and 3D analysing software from 3dMD are state of the art: accurate, fast.
	0	0	0	0	0	0	0	0	0
Martini, M., 2018	Head: Head circumference; Ear-to-ear over the head distance; Maximal cranial length measurement; Cranial volume	3D Scanning: structured light, photonic, stationary*? (3D-Shape*) * device model not reported	0	2	0	0	2	0	Not suitable. It is assumed that the optical 3D sensor used is the 3D-Shape FaceSCAN3D. This device is too large to be used inside or around incubators.
	0	0	0	0	0	0	0	0	0
Meyer-Marcotty, P., 2014	Head: CrV	3D Scanning: stereophotogrammetric, stationary, 360 degrees scan in one capture. (3dMD Cranial System)	0	2	0	0	2	0	Not suitable. The scanner of 3dMD is accurate and fast. It is a stationary, floor positioned scan unit, the whole size (Figure 1a.) is too large to use around an incubator bed-space.
	0	0	0	0	0	0	0	0	0
Meyer-Marcotty, P., 2018	Head: CrV	3D Scanning: stereophotogrammetric, stationary, 360 degrees scan in one capture. (3dMD Cranial System)	0	2	0	0	0	0	Not suitable. The scanner of 3dMD is accurate and fast. It is a stationary, floor positioned scan unit, the whole size is too big to use around an incubator bed-space. Identical to Meyer-Marcotty 2014.
	0	0	0	0	0	0	0	0	0
Nahles, S., 2018	Head: Head circumference, Head length, Head width, Head diagonals	3D Scanning: handheld, structured light, photonic, can make 360 degrees scan with mosaic move-around-object capture (OMEGA)	1	2	1	1	1	1	Potentially suitable Providing 3D-image acquisition is possible through (openings of) transparent cover of incubator. Handheld scanner (OMEGA) is too big (fig. 4) to use inside incubator. Also: Distance 30-40 cm needed between scanner and subject. Mosaic acquisition difficult with moving objects?
	0	0	0	0	0	0	0	0	0
Ritschl, L.M., 2018	Head: Face dimensions, Perinasal area	3D Scanning: photogrammetry, photonic, handheld, point-and-shoot capture gives 3D scan from one viewing angle. (SCANIFY)	0	2	0	0	0	0	Not suitable, as used in this study. However, the SCANIFY device, is also used in Andrews 2019. In this study only 3D capture of face. SCANIFY scanner: Limited viewing angle, suitable for the purpose of capture of face. Accuracy seems acceptable for body size purpose (<1mm). But limited if 360 degrees scan are required. As concluded from the Andrews 2019 study: SCANIFY scanner could be used for p…
	0	0	0	0	0	0	0	0	0
Santander, P., 2019	Head: HC, Head shape, CrV	3D Scanning: Stereophotogrammetry with added flash, handheld, point-and-shoot. 10 separate captures needed to assemble a 360 degrees scan (VECTRA H1)	3	2	2	2	2	2	Suitable. The study measures preterm infants in incubators: "...some of the 3D image captures was done with the infant lying in their incubator" But ventilated or respiratory supported infants the ventilation/ gastric tubes can disturb 3D image. Capture is NOT possible through transparent cover of incubator. Disturbance: "The preterm infants were equipped with eye protectors and a nylon cap. No p…
	0	0	0	0	0	0	0	0	0
Schaaf, H., 2010	Head: Cranial shape/volume/size, Cranial vault asymmetry index (CVAI)	3D Scanning: photogrammetry, stationary, 360 degrees scan in one capture. (3dMD Cranial System)	0	1	0	0	2	0	Not suitable. The 3dMD system has proven accuracy and fast capture time. But not suitable for preterm infants inside incubators, the stationary nature, size of instrument, hinders it usefulness in or around incubator.
	0	0	0	0	0	0	0	0	0
Schloesser, R.L., 2011	Body surface area	3D Scanning: stationary desktop setting, structured light, photonic. One scan covers 180 degrees by use of two mirrors (3D-Shape custom-built)	0	2	0	0	0	0	Not suitable. The technology provide almost full body 3D scans, by use of two mirrors to capture the two sides of the body. This instrument set-up can not be used to measure infants inside incubators. Interesting is the method where the hidden parts (in the shadow of the 3D cameras) are corrected: "the hidden parts of the bodies were corrected for using a mathematical factor developed with a baby…
	0	0	0	0	0	0	0	0	0
Sokolover, N., 2014	Body length	Stereoscopic Vision, stationary, non-photonic, passive still photography (self-built)	1	2	3	2	1	2	Suitable. Although the study did not measure infants inside incubators, their is (lab test) evidence that this will work, through the closed cover. Infant must be naked and correctly positioned for cameras to reveal good line of sight on relevant body points: this can be done during routine diaper change. "It can potentially be used to measure new-borns inside incubators. This will enable length …
	0	0	0	0	0	0	0	0	0
Tenhagen, M., 2016	Head: Head circumference, Sagittal length, Coronal width, Cranial volume	3D scanning: handheld structured light 3D scanner, photonic, 360 scan with mosaic move-around-object capture (M4D Scan)	1	2	1	1	2	1	Potentially suitable. The M4D Handheld scanner might be suitable, if image acquisition is possible through (openings of) transparent cover of incubator. The M4D Scan handheld scanner is very big to use inside an incubator (And the scanner has to be moved around the object with a stand-off distance of approx. 40 cm). Not known if it could measure through the transparent cover. Author's comments: 3…
Tenhagen, M., 2016	0	0	0	0	0	0	0	0	0
Tu, L.Y., 2020	Head: Intracranial volume, Head volume	3D Scanning: stereophotogrammetric, stationary, 360 degrees scan in one capture. (3dMD Head System)	0	2	0	0	2	0	Not applicable. The study does not evaluate a measuring technique, but a calculation method for predicting intra-cranial volume from 3D photography data of cranial volume. Author's comments: It could be used with ventilated patients using a hand-held data capturing device
Tu, L.Y., 2020	0	0	0	0	0	0	0	0	0
Vermeulen, M.J., 2021	Head: Cranial volume	3D Scanning, laser shape digitizer, stationary (desktop), photonic (laser light), 360 degrees scan in one capture (STARscanner)	0	2	0	0	2	0	Not applicable. Aim of studie is to develop CrV growth reference charts, and uses CrV data from STARscanner, from the Burkhardt 2019 and Ifflaender 2013 studies (Dresden, Germany).
Vermeulen, M.J., 2021	0	0	0	0	0	0	0	0	0
Wang, J.C., 2000	Body length	2D Linear metric, measure from existing photographs (no device used)	1	1	1	1	1	1	Potentially suitable. The technique as used in this study is not suitable, however the method is similar to 2D vision technology, metric estimation of an object by known size of a reference object on the same 2D image, which can be very accurate Further research is needed to explore if such a 2D metric techniques is feasible to measure body length of infants in an incubator. The technique as depl…
Wang, J.C., 2000	0	0	0	0	0	0	0	0	0
Weinberg, S.M., 2006	Head: Face dimensions	3D Scanning: 1) photogrammetry, stationary, photonic, structured light, capture from one viewing point (Genex) 2) photonic unstructured light, stationary, 180 degrees (ear-to-ear) capture (3dMD Face System)	0	1	0	0	2	0	Not suitable. Both scanners are stationary scanners, and are likely too large to use in or around incubator. (External found pictures/specs of Genex FaceCam 250 imaging system: device is stationary, too big). Both systems showed sufficient precision and accuracy, but only mannequin heads were measured, no patients.
Weinberg, S.M., 2006	0	0	0	0	0	0	0	0	0
